# Supplementary material for: Cultivation and genomic characterization of novel methanogens from arid desert biocrust
Source: ISME Commun. 2026 Jan 19;6(1):ycag013. doi: 10.1093/ismeco/ycag013 (PMC12904285; doi:10.1093/ismeco/ycag013)
Supplement: Supp_table_revised_ycag013 [file supp_table_revised_ycag013.xlsx]

## Sheet: Table S1. Primers
Table S1. Primers used in the ddPCR assays.
Primer Name	Primer sequence (5'→3')	Target gene	Target taxonomy	Label	Reference
mcrA_rev	CGT TCA TBG CGT AGT TVG GRT AGT	mcrA	Universal methanogens		Steinberg and Regan (2008), AEM	http://aem.asm.org/cgi/content/abstract/74/21/6663
mlas_mod	GGY GGT GTM GGD TTC ACM CAR TA	mcrA	Universal methanogens		Angel et al. (2011), Plos One	http://dx.doi.org/10.1371/journal.pone.0020453
BAC338F	ACT CCT ACG GGA GGC AG	16S rRNA	Universal 16S rRNA		Yu et al. (2005), Biotechnol Bioeng	https://doi.org/10.1002/bit.20347
BAC805R	GAC TAC CAG GGT ATC TAA TCC	16S rRNA	Universal 16S rRNA		Yu et al. (2005), Biotechnol Bioeng
MBT857F	CGW AGG GAA GCT GTT AAG T	16S rRNA	Methanobacteriales		Yu et al. (2005), Biotechnol Bioeng
MBT1196R	TAC CGT CGT CCA CTC CTT	16S rRNA	Methanobacteriales		Yu et al. (2005), Biotechnol Bioeng
MBT929F	AGC ACC ACA ACG CGT GGA	16S rRNA	Methanobacteriales	FAM/BHQ1	Yu et al. (2005), Biotechnol Bioeng
Msc380F	GAA ACC GYG ATA AGG GGA	16S rRNA	Methanosarcinaceae		Yu et al. (2005), Biotechnol Bioeng
Msc828R	TAG CGA RCA TCG TTT ACG	16S rRNA	Methanosarcinaceae		Yu et al. (2005), Biotechnol Bioeng
Msc492F	TTA GCA AGG GCC GGG CAA	16S rRNA	Methanosarcinaceae	FAM/BHQ1	Yu et al. (2005), Biotechnol Bioeng
MCL282F	ATC MGT ACG GGT TGT GGG	16S rRNA	Methanocella		Angel et al. (2012), ISMEJ	https://doi.org/10.1093/ismejo/wrad041
MCL832R	CAC CTA GCG RGC ATC GTT TAC	16S rRNA	Methanocella		Angel et al. (2012), ISMEJ
MCL609F	ATC CAG CGG CTT AAC CGT TGG KCK	16S rRNA	Methanocella	FAM/BHQ1	Angel et al. (2012), ISMEJ

## Sheet: Table S2. Genome info
Table S2. Assembly statistics of MAGs obtained using Illumina and PacBio sequencing.
Methanogen culture	Completeness	Contamination	Length	GC %	Contig number
Methanobacterium sp. AD1	0.928	0	2,057,077 bp	31.82	11
Methanobacterium sp. AD2	0.936	0.04	3,056,000 bp	31.89	26
Methanobacterium limaniae EP	0.902	0.008	3,168,381 bp	33.45	1
Methanosarcina sp. AD1	0.9967	0.0098	4,184,338 bp	41.2	296
Methanosarcina sp. AD2	0.9983	0	3,926,806 bp	36.57	73
Methanosarcina mazei Liman	1	0.0065	4,221,101 bp	42.27	1
Methanocella ebodensis WT	1	0	3,614,771 bp	54.73	1

## Sheet: Table S3. ANI AAI
Table S3. ANI and AAI value matrix of genomes from this study and their close relatives.
ANI of Methanobacterium sp.	M. sp. AD1	M. sp. AD2	M. sp002494885	M. sp002505765	M. sp002509665	M. sp003558085	M. lacus	M. paludis	M. formicicum.1	M. veterum	M. formicicum.2	M. bryantii	M. subterraneum	M. congolense	M. limaniae EP
M. sp. AD1	1	0.766	0.772	0.761	0.762	0.703	0.712	0.72	0.707	0.765	0.7	0.764	0.703	0.716	0.765
M. sp. AD2	0.766	1	0.768	0.76	0.853	0.703	0.714	0.725	0.707	0.853	0.699	0.85	0.703	0.717	0.854
M. sp002494885	0.772	0.768	1	0.803	0.759	0.703	0.711	0.724	0.708	0.762	0.704	0.76	0.708	0.718	0.765
M. sp002505765	0.761	0.76	0.803	1	0.751	0.703	0.711	0.722	0.707	0.756	0.704	0.755	0.705	0.716	0.758
M. sp002509665	0.762	0.853	0.759	0.751	1	0.697	0.709	0.72	0.728	0.876	0.7	0.875	0.703	0.711	0.875
M. sp003558085	0.703	0.703	0.703	0.703	0.697	1	0.696	0.696	0.698	0.704	0.696	0.702	0.699	0.694	0.703
M. lacus	0.712	0.714	0.711	0.711	0.709	0.696	1	0.732	0.711	0.714	0.708	0.715	0.709	0.733	0.715
M. paludis	0.72	0.725	0.724	0.722	0.72	0.696	0.732	1	0.714	0.725	0.712	0.726	0.711	0.762	0.727
M. formicicum.1	0.707	0.707	0.708	0.707	0.728	0.698	0.711	0.714	1	0.709	0.796	0.708	0.807	0.723	0.709
M. veterum	0.765	0.853	0.762	0.756	0.876	0.704	0.714	0.725	0.709	1	0.704	0.921	0.704	0.719	0.944
M. formicicum.2	0.7	0.699	0.704	0.704	0.7	0.696	0.708	0.712	0.796	0.704	1	0.705	0.793	0.719	0.705
M. bryantii	0.764	0.85	0.76	0.755	0.875	0.702	0.715	0.726	0.708	0.921	0.705	1	0.706	0.722	0.919
M. subterraneum	0.703	0.703	0.708	0.705	0.703	0.699	0.709	0.711	0.807	0.704	0.793	0.706	1	0.721	0.706
M. congolense	0.716	0.717	0.718	0.716	0.711	0.694	0.733	0.762	0.723	0.719	0.719	0.722	0.721	1	0.72
M. limaniae EP	0.765	0.854	0.765	0.758	0.875	0.703	0.715	0.727	0.709	0.944	0.705	0.919	0.706	0.72	1
AAI of Methanobacterium sp.	M. sp. AD1	M. sp. AD2	M. sp002494885	M. sp002505765	M. sp002509665	M. sp003558085	M. lacus	M. paludis	M. formicicum.1	M. veterum	M. formicicum.2	M. bryantii	M. subterraneum	M. congolense	M. limaniae EP
M. sp. AD1	1	0.728451	0.743537	0.726364	0.708412	0.606589	0.628642	0.647974	0.629346	0.726173	0.627288	0.723987	0.629126	0.64768	0.727836
M. sp. AD2	0.728451	1	0.727479	0.7103	0.855614	0.600791	0.629439	0.660439	0.634094	0.866137	0.629635	0.858218	0.626071	0.653241	0.868426
M. sp002494885	0.743537	0.727479	1	0.789559	0.703618	0.614636	0.634076	0.657449	0.636299	0.719865	0.634669	0.717047	0.637146	0.651738	0.724148
M. sp002505765	0.726364	0.7103	0.789559	1	0.688396	0.614715	0.624243	0.645125	0.625715	0.708152	0.626042	0.70552	0.624352	0.641894	0.712165
M. sp002509665	0.708412	0.855614	0.703618	0.688396	1	0.581632	0.614564	0.640799	0.636895	0.878738	0.620661	0.874974	0.616223	0.635716	0.882431
M. sp003558085	0.606589	0.600791	0.614636	0.614715	0.581632	1	0.591683	0.604849	0.602031	0.603547	0.602752	0.602594	0.604319	0.606367	0.605687
M. lacus	0.628642	0.629439	0.634076	0.624243	0.614564	0.591683	1	0.671541	0.631642	0.633471	0.63937	0.629459	0.63204	0.666344	0.63399
M. paludis	0.647974	0.660439	0.657449	0.645125	0.640799	0.604849	0.671541	1	0.653973	0.660418	0.653538	0.656783	0.650476	0.73058	0.662225
M. formicicum.1	0.629346	0.634094	0.636299	0.625715	0.636895	0.602031	0.631642	0.653973	1	0.630349	0.800682	0.629374	0.819545	0.655216	0.632925
M. veterum	0.726173	0.866137	0.719865	0.708152	0.878738	0.603547	0.633471	0.660418	0.630349	1	0.633348	0.927777	0.623779	0.648913	0.951209
M. formicicum.2	0.627288	0.629635	0.634669	0.626042	0.620661	0.602752	0.63937	0.653538	0.800682	0.633348	1	0.631868	0.803257	0.65211	0.633641
M. bryantii	0.723987	0.858218	0.717047	0.70552	0.874974	0.602594	0.629459	0.656783	0.629374	0.927777	0.631868	1	0.62454	0.649925	0.928836
M. subterraneum	0.629126	0.626071	0.637146	0.624352	0.616223	0.604319	0.63204	0.650476	0.819545	0.623779	0.803257	0.62454	1	0.649292	0.62617
M. congolense	0.64768	0.653241	0.651738	0.641894	0.635716	0.606367	0.666344	0.73058	0.655216	0.648913	0.65211	0.649925	0.649292	1	0.64978
M. limaniae EP	0.727836	0.868426	0.724148	0.712165	0.882431	0.605687	0.63399	0.662225	0.632925	0.951209	0.633641	0.928836	0.62617	0.64978	1
ANI of Methanosarcina sp.	M. sp. AD1	M. sp. AD2	M. mazei Liman	M. acetivorans	M. thermophila	M. vacuolata	M. barkeri.1	M. siciliae	M. mazei	M. lacustris	M. horonobensis	M. barkeri.2	M. flavescens	M. spelaei	M. sp004099695
M. sp. AD1	1	0.777	0.766	0.762	0.77	0.774	0.772	0.762	0.765	0.765	0.765	0.773	0.772	0.775	0.772
M. sp. AD2	0.777	1	0.782	0.783	0.837	0.837	0.834	0.781	0.783	0.789	0.785	0.83	0.843	0.832	0.853
M. mazei Liman	0.766	0.782	1	0.812	0.774	0.78	0.777	0.809	0.992	0.813	0.827	0.777	0.777	0.783	0.777
M. acetivorans	0.762	0.783	0.812	1	0.774	0.784	0.786	0.91	0.814	0.839	0.822	0.78	0.776	0.788	0.778
M. thermophila	0.77	0.837	0.774	0.774	1	0.813	0.813	0.77	0.775	0.777	0.775	0.811	0.932	0.81	0.838
M. vacuolata	0.774	0.837	0.78	0.784	0.813	1	0.897	0.783	0.781	0.787	0.782	0.865	0.82	0.869	0.823
M. barkeri.1	0.772	0.834	0.777	0.786	0.813	0.897	1	0.783	0.779	0.788	0.781	0.861	0.818	0.865	0.822
M. siciliae	0.762	0.781	0.809	0.91	0.77	0.783	0.783	1	0.811	0.836	0.817	0.779	0.775	0.785	0.777
M. mazei	0.765	0.783	0.992	0.814	0.775	0.781	0.779	0.811	1	0.812	0.827	0.776	0.777	0.783	0.777
M. lacustris	0.765	0.789	0.813	0.839	0.777	0.787	0.788	0.836	0.812	1	0.824	0.782	0.779	0.785	0.781
M. horonobensis	0.765	0.785	0.827	0.822	0.775	0.782	0.781	0.817	0.827	0.824	1	0.783	0.78	0.783	0.779
M. barkeri.2	0.773	0.83	0.777	0.78	0.811	0.865	0.861	0.779	0.776	0.782	0.783	1	0.816	0.935	0.818
M. flavescens	0.772	0.843	0.777	0.776	0.932	0.82	0.818	0.775	0.777	0.779	0.78	0.816	1	0.814	0.846
M. spelaei	0.775	0.832	0.783	0.788	0.81	0.869	0.865	0.785	0.783	0.785	0.783	0.935	0.814	1	0.82
M. sp004099695	0.772	0.853	0.777	0.778	0.838	0.823	0.822	0.777	0.777	0.781	0.779	0.818	0.846	0.82	1
AAI of Methanosarcina sp.	M. sp. AD1	M. sp. AD2	M. mazei Liman	M. acetivorans	M. thermophila	M. vacuolata	M. barkeri.1	M. siciliae	M. mazei	M. lacustris	M. horonobensis	M. barkeri.2	M. flavescens	M. spelaei	M. sp004099695
M. sp. AD1	1	0.781725	0.754365	0.755281	0.772238	0.76529	0.759468	0.751724	0.753884	0.752601	0.753867	0.762766	0.76762	0.757057	0.775805
M. sp. AD2	0.781725	1	0.788051	0.780776	0.852067	0.840307	0.833953	0.778001	0.786186	0.787171	0.794328	0.838759	0.859759	0.83408	0.877484
M. mazei Liman	0.754365	0.788051	1	0.814285	0.780847	0.770276	0.768931	0.81548	0.990203	0.811823	0.84316	0.77227	0.780748	0.770099	0.783912
M. acetivorans	0.755281	0.780776	0.814285	1	0.773262	0.77247	0.776182	0.91622	0.81474	0.830756	0.826973	0.772086	0.772574	0.772018	0.777008
M. thermophila	0.772238	0.852067	0.780847	0.773262	1	0.823082	0.820218	0.772414	0.778563	0.771917	0.780265	0.823362	0.935559	0.819108	0.860209
M. vacuolata	0.76529	0.840307	0.770276	0.77247	0.823082	1	0.903927	0.772188	0.769778	0.776378	0.77505	0.876846	0.823228	0.876678	0.828302
M. barkeri.1	0.759468	0.833953	0.768931	0.776182	0.820218	0.903927	1	0.776352	0.768471	0.772158	0.772257	0.873942	0.819605	0.8741	0.824253
M. siciliae	0.751724	0.778001	0.81548	0.91622	0.772414	0.772188	0.776352	1	0.813627	0.83595	0.823841	0.766298	0.770357	0.768261	0.778522
M. mazei	0.753884	0.786186	0.990203	0.81474	0.778563	0.769778	0.768471	0.813627	1	0.812922	0.841424	0.768909	0.780119	0.7679	0.780877
M. lacustris	0.752601	0.787171	0.811823	0.830756	0.771917	0.776378	0.772158	0.83595	0.812922	1	0.82266	0.769801	0.773281	0.770127	0.781309
M. horonobensis	0.753867	0.794328	0.84316	0.826973	0.780265	0.77505	0.772257	0.823841	0.841424	0.82266	1	0.779504	0.77838	0.770078	0.788179
M. barkeri.2	0.762766	0.838759	0.77227	0.772086	0.823362	0.876846	0.873942	0.766298	0.768909	0.769801	0.779504	1	0.823744	0.947729	0.832625
M. flavescens	0.76762	0.859759	0.780748	0.772574	0.935559	0.823228	0.819605	0.770357	0.780119	0.773281	0.77838	0.823744	1	0.820229	0.870781
M. spelaei	0.757057	0.83408	0.770099	0.772018	0.819108	0.876678	0.8741	0.768261	0.7679	0.770127	0.770078	0.947729	0.820229	1	0.828407
M. sp004099695	0.775805	0.877484	0.783912	0.777008	0.860209	0.828302	0.824253	0.778522	0.780877	0.781309	0.788179	0.832625	0.870781	0.828407	1
ANI of Methanocella sp.	M. arvoryzae	M. conradii.1	M. conradii.2	M. conradii.3	M. ebodensis WT	M. paludicola	M. sp002067315	M. sp021023085	M. sp023436075	M. sp035319305	M. sp035506375	M. sp049588055
M. arvoryzae	1	0.7719	0.7651	0.7654	0.8537	0.7807	0.7828	0.769	0.7786	0.7764	0.7728	0.7777
M. conradii.1	0.7719	1	0.9893	0.9646	0.7687	0.7861	0.7683	0.7666	0.7664	0.7608	0.7772	0.77
M. conradii.2	0.7651	0.9893	1	0.9661	0.7652	0.7846	0.7659	0.7624	0.7652	0.6909	0.7774	0.7672
M. conradii.3	0.7654	0.9646	0.9661	1	0.764	0.7827	0.766	0.7631	0.7655	0.6896	0.7753	0.7678
M. ebodensis WT	0.8537	0.7687	0.7652	0.764	1	0.7777	0.782	0.7709	0.7785	0.7775	0.7716	0.7786
M. paludicola	0.7807	0.7861	0.7846	0.7827	0.7777	1	0.7808	0.7681	0.7734	0.7648	0.8283	0.7783
M. sp002067315	0.7828	0.7683	0.7659	0.766	0.782	0.7808	1	0.7657	0.7991	0.7712	0.7775	0.8361
M. sp021023085	0.769	0.7666	0.7624	0.7631	0.7709	0.7681	0.7657	1	0.7651	0.6874	0.7652	0.7643
M. sp023436075	0.7786	0.7664	0.7652	0.7655	0.7785	0.7734	0.7991	0.7651	1	0.7691	0.7735	0.7989
M. sp035319305	0.7764	0.7608	0.6909	0.6896	0.7775	0.7648	0.7712	0.6874	0.7691	1	0.7634	0.7664
M. sp035506375	0.7728	0.7772	0.7774	0.7753	0.7716	0.8283	0.7775	0.7652	0.7735	0.7634	1	0.7719
M. sp049588055	0.7777	0.77	0.7672	0.7678	0.7786	0.7783	0.8361	0.7643	0.7989	0.7664	0.7719	1
AAI of Methanocella sp.	M. arvoryzae	M. conradii.1	M. conradii.2	M. conradii.3	M. ebodensis WT	M. paludicola	M. sp002067315	M. sp021023085	M. sp023436075	M. sp035319305	M. sp035506375	M. sp049588055
M. arvoryzae	1	0.640991	0.762313	0.643972	0.651368	0.634445	0.761948	0.626819	0.811548	0.643437	0.762972	0.637328
M. conradii.1	0.641442	1	0.647431	0.683872	0.64596	0.677439	0.648406	0.725371	0.636837	0.678349	0.648629	0.865782
M. conradii.2	0.761964	0.647	1	0.65235	0.665248	0.642305	0.986148	0.637045	0.749174	0.645402	0.961047	0.646237
M. conradii.3	0.644042	0.684611	0.653709	1	0.641148	0.745619	0.652979	0.667287	0.636572	0.814578	0.654586	0.681645
M. ebodensis WT	0.650971	0.644809	0.665767	0.639129	1	0.634921	0.664824	0.630338	0.643887	0.638874	0.665222	0.641726
M. paludicola	0.634358	0.677849	0.642545	0.745305	0.635344	1	0.64316	0.666797	0.635259	0.744416	0.64469	0.674787
M. sp002067315	0.76165	0.647892	0.986084	0.651598	0.664632	0.642979	1	0.63798	0.749986	0.644964	0.960512	0.647257
M. sp021023085	0.626369	0.725345	0.636862	0.665762	0.63036	0.666496	0.638329	1	0.625769	0.667491	0.639735	0.720631
M. sp023436075	0.811241	0.636587	0.749284	0.636619	0.644664	0.635365	0.75017	0.625603	1	0.636851	0.751059	0.634257
M. sp035319305	0.643558	0.679029	0.645981	0.814831	0.639545	0.744795	0.645332	0.667813	0.6368	1	0.648607	0.677003
M. sp035506375	0.762322	0.648582	0.961007	0.65363	0.664885	0.644017	0.960542	0.639782	0.750799	0.647929	1	0.647631
M. sp049588055	0.637733	0.865952	0.646578	0.681904	0.643169	0.675093	0.647516	0.721044	0.634792	0.676997	0.648335	1

## Sheet: Table S4. BioProjects
Table S4. Global search for methanogens in BioProjects describing metagenomes from desert soils.
Bioproject	Dataset (SRA)	Instrument	Sample source	latitude	longtitude
PRJNA406070	SRR6266221	Illumina HiSeq 2500 (WGS)	Antarctica: dry valley	-78.0166	163.8131
PRJEB19798	ERR1864741-ERR1864861	Illumina HiSeq 2000	Antarctica: dry valley	-78.0847	164.0850
PRJNA661344	SRR12620189-SRR12620248	Illumina MiSeq	Brazil: biocrusts from savannah areas	-7.2699	-36.1601
PRJNA623622	SRR11537786 SRR11573154 SRR12175367 SRR12175416 SRR12175481 SRR12176015 SRR12178619 SRR12183687 SRR12183688	Illumina HiSeq 2000 (WGS)	Chile: Atacama Desert	-20.8955	-70.0769
PRJNA285514	SRR2394720, SRR2396013	Illumina HiSeq 2000 (WGS)	Chile: Ignimbrite rock	-23.9275	-68.2614
PRJNA817243	SRR19681044-SRR19681066	MGISEQ-2000RS (WGS)	Colombia: semi-arid soil from La Guajira	11.5916	-72.3254
PRJNA857298	SRR20363862-SRR20363886, SRR20168414-SRR20168506	Illumina HiSeq 4000 (WGS)	Mexico: biocrust from Valle de Guadalupe	26.9122	-102.0146
PRJEB13142	ERR1337728 ERR1337812 ERR1341893 ERR1351806 ERR1352472 ERR1352473 ERR1352474 ERR1352475 ERR1353017 ERR1353018 ERR1353019 ERR1353020 ERR1353138 ERR1353139 ERR1353140 ERR1353141 ERR1358724 ERR1358725 ERR1358726 ERR1358727 ERR1358754 ERR1358755 ERR1358756 ERR1358757	Illumina HiSeq 2500 (WGS)	USA: Colorado Desert varnish	33.2844	-116.1339
PRJNA664514	SRR13837100-SRR13837123	NextSeq 550 (WGS)	USA: Sonoran Desert	34.0502	-114.3000
PRJNA567749	SRR10953302	Illumina NovaSeq 6000	USA: soil below hypolithic non-moss crust	34.7858	-115.6599
PRJNA630476	SRR11712052-SRR11712134	NextSeq 500	USA: Desert varnish on rhyolite	33.5902	-106.5800
PRJNA697301	SRR18709670	Illumina NovaSeq 6000	USA: desert soil	33.6808	-116.5817
PRJNA647683	SRR12284397-SRR12284413	Illumina HiSeq 2500	Australia: topsoil from arid and minimally vegetated gibber plain	-30.4702	137.1359
PRJNA1035643	SRR26668002-SRR26668061	Illumina HiSeq 2000 (WGS)	China: surface soil from xeric shrubland	40.8304	84.2799
PRJNA916612	SRR23018243-SRR23018274	Illumina HiSeq 2500 (WGS)	China: arid grassland soil	42.0002	112.9999
PRJNA833730	SRR19044668-SRR19044694	Illumina NovaSeq 6000	China: topsoil from grassland soil	42.2701	112.7800
PRJEB18617	ERR1758994, ERR1758995	Illumina HiSeq 2000	India: semi-arid soil from Thar Ddesert	27.0131	75.8758
PRJNA484096	SRR7642466-SRR7642577	Illumina MiSeq (WGS)	Israel: Negev desert crust and bulk soil	30.7802	34.7599
PRJEB36534	ERR10032484 ERR10032518 ERR10032542 ERR10032551 ERR10032568 ERR10032579 ERR10032585 ERR10032590 ERR10032594 ERR10032600 ERR10032606 ERR10032615 ERR10032619 ERR10032627 ERR10032637 ERR10032655 ERR10032663 ERR10032671 ERR10032681 ERR10032692 ERR10032700 ERR10032712 ERR10032721	Illumina HiSeq 2500 (WGS)	Israel: Negev desert soil biocrust	30.786	34.7670
PRJNA983109	SRR24903502, SRR24903503	Illumina MiSeq (WGS)	Kuwait: rocky desert soil	29.2838	47.3651
PRJNA592367	SRR13009652-SRR13009669	Illumina HiSeq 2500	Namibia: desert soil	-23.1397	16.0799
PRJNA731454	SRR14623159-SRR14623167	Illumina NovaSeq 6000	Namibia: central Namib Desert	-23.3198	15.0801
PRJNA474521	SRR7456194-SRR7456202	Illumina HiSeq 2500 (WGS)	Tunisia: sandstone from ruins	36.8501	10.3200
PRJEB47869	ERR7250471-ERR7250491	NextSeq 550 (WGS)	Spain: degraded, arid quarry soils	36.9219	-2.5111

## Sheet: Table S5. Rel. Abund.
Table S5. Methanogen classes detected and total methanogen relative abundance in each dataset.
Dataset	Methanogen classes detected	Total coverage	Methanogen coverage sum	Methanogen relative abundance	Sample source
SRR10953302	Methanosarcinia	2827.11	0.32	0.00011319	USA: soil below hypolithic non-moss crust
SRR12805749	Methanomicrobia	2598.29	0.36	0.000138553	Namibia: desert soil
SRR12805758	Methanosarcinia	2592.37	0.3	0.000115724	Namibia: desert soil
SRR14623160	Methanosarcinia	2782.11	0.39	0.000140181	Namibia: central Namib Desert
SRR14623161	Methanosarcinia	4686	0.35	7.47e-05	Namibia: central Namib Desert
SRR23018243	Methanosarcinia	3594.86	0.41	0.000114052	China: arid grassland soil
SRR23018254	Methanosarcinia	3296.88	0.37	0.000112227	China: arid grassland soil
SRR23018256	Methanosarcinia	3250.34	0.27	8.31e-05	China: arid grassland soil
SRR26668002	Methanobacteria, Methanococci, Methanomicrobia, Methanonatronarchaeia, Methanopyri, Methanosarcinia	3928.2	4.53	0.0011532	China: surface soil from xeric shrubland
SRR26668003	Methanomicrobia, Methanopyri, Methanosarcinia	4172.34	3.18	0.000762162	China: surface soil from xeric shrubland
SRR26668007	Methanosarcinia	3105.84	0.45	0.000144888	China: surface soil from xeric shrubland
SRR26668008	Methanosarcinia	3335.68	0.41	0.000122913	China: surface soil from xeric shrubland
SRR26668011	Methanosarcinia	3276.08	0.73	0.000222827	China: surface soil from xeric shrubland
SRR26668014	Methanosarcinia	3543.09	0.34	9.6e-05	China: surface soil from xeric shrubland
SRR26668015	Methanosarcinia	3049.32	0.36	0.000118059	China: surface soil from xeric shrubland
SRR26668025	Methanosarcinia	3269.09	0.46	0.000140712	China: surface soil from xeric shrubland
SRR26668027	Methanobacteria, Methanococci, Methanomicrobia, Methanonatronarchaeia, Methanopyri, Methanosarcinia	3968.84	5.02	0.00126485	China: surface soil from xeric shrubland
SRR26668031	Methanonatronarchaeia	3301.63	0.21	6.36e-05	China: surface soil from xeric shrubland
SRR26668032	Methanomicrobia	3672.63	0.58	0.000157925	China: surface soil from xeric shrubland
SRR26668033	Methanomicrobia, Methanosarcinia	3377.32	1.11	0.000328663	China: surface soil from xeric shrubland
SRR26668038	Methanococci, Methanomicrobia, Methanonatronarchaeia, Methanosarcinia	3470.21	4.03	0.00116131	China: surface soil from xeric shrubland
SRR26668039	Methanobacteria, Methanomicrobia, Methanosarcinia	3344.13	1.31	0.000391731	China: surface soil from xeric shrubland
SRR26668040	Methanobacteria, Methanomicrobia, Methanonatronarchaeia, Methanopyri, Methanosarcinia, Syntropharchaeia	3816.63	6.67	0.00174762	China: surface soil from xeric shrubland
SRR26668041	Methanococci, Methanomicrobia, Methanonatronarchaeia, Methanosarcinia	3356.32	2.92	0.00087	China: surface soil from xeric shrubland
SRR26668042	Methanomicrobia, Methanosarcinia	3510.9	2.01	0.000572503	China: surface soil from xeric shrubland
SRR26668043	Methanobacteria, Methanomicrobia, Methanonatronarchaeia, Methanopyri, Methanosarcinia, Syntropharchaeia	3602.83	6.9	0.00191516	China: surface soil from xeric shrubland
SRR26668044	Methanococci, Methanomicrobia, Methanonatronarchaeia, Methanosarcinia	3429.45	3.87	0.00112846	China: surface soil from xeric shrubland
SRR26668045	Methanobacteria, Methanomicrobia, Methanopyri, Methanosarcinia	3508.19	4.91	0.00139958	China: surface soil from xeric shrubland
SRR26668046	Methanobacteria, Methanosarcinia	3758	2.16	0.000574774	China: surface soil from xeric shrubland
SRR26668047	Methanobacteria, Methanomicrobia, Methanosarcinia, Syntropharchaeia	3350.57	3.2	0.000955061	China: surface soil from xeric shrubland
SRR26668048	Methanobacteria, Methanococci, Methanomicrobia, Methanosarcinia	3446.69	2.69	0.000780459	China: surface soil from xeric shrubland
SRR26668049	Methanobacteria, Methanococci, Methanomicrobia, Methanonatronarchaeia, Methanopyri, Methanosarcinia, Syntropharchaeia	3779.25	8.27	0.00218827	China: surface soil from xeric shrubland
SRR26668050	Methanobacteria, Methanococci, Methanomicrobia, Methanonatronarchaeia, Methanopyri, Methanosarcinia, Syntropharchaeia	3124.43	7.52	0.00240684	China: surface soil from xeric shrubland
SRR26668051	Methanobacteria, Methanococci, Methanomicrobia, Methanosarcinia	2729.85	4.25	0.00155686	China: surface soil from xeric shrubland
SRR26668052	Methanobacteria, Methanococci, Methanomicrobia, Methanonatronarchaeia, Methanopyri, Methanosarcinia	2422.73	6.89	0.0028439	China: surface soil from xeric shrubland
SRR26668053	Methanobacteria, Methanococci, Methanosarcinia	3020.97	2.38	0.000787826	China: surface soil from xeric shrubland
SRR26668054	Methanobacteria, Methanococci, Methanomicrobia, Methanonatronarchaeia, Methanopyri, Methanosarcinia	3194.23	5.81	0.0018189	China: surface soil from xeric shrubland
SRR26668055	Methanobacteria, Methanococci, Methanomicrobia, Methanonatronarchaeia, Methanopyri, Methanosarcinia, Syntropharchaeia	3208.29	6.47	0.00201665	China: surface soil from xeric shrubland
SRR26668056	Methanobacteria, Methanococci, Methanomicrobia, Methanonatronarchaeia, Methanopyri, Methanosarcinia, Syntropharchaeia	3052.22	6.16	0.0020182	China: surface soil from xeric shrubland
SRR26668057	Methanobacteria, Methanococci, Methanomicrobia, Methanonatronarchaeia, Methanopyri, Methanosarcinia, Syntropharchaeia	3292.16	6.21	0.0018863	China: surface soil from xeric shrubland
SRR26668058	Methanobacteria, Methanococci, Methanomicrobia, Methanonatronarchaeia, Methanopyri, Methanosarcinia	3276.47	4.21	0.00128492	China: surface soil from xeric shrubland
SRR26668059	Methanobacteria, Methanococci, Methanomicrobia, Methanonatronarchaeia, Methanopyri, Methanosarcinia, Syntropharchaeia	3450.93	6.32	0.00183139	China: surface soil from xeric shrubland
SRR26668060	Methanobacteria, Methanococci, Methanomicrobia, Methanonatronarchaeia, Methanopyri, Methanosarcinia, Syntropharchaeia	3568.11	7.75	0.00217202	China: surface soil from xeric shrubland
SRR26668061	Methanobacteria, Methanococci, Methanomicrobia, Methanopyri, Methanosarcinia	3596.91	4.34	0.00120659	China: surface soil from xeric shrubland

## Sheet: Table S6. Genes in heatmaps
Table S6. List of antioxidant and desiccation-resistance genes targeted in this study.
Gene abbreviation	Gene name	Category	Function
katG	Catalase (peroxidase I)	H2O2 detoxification	Bifunctional enzyme with both catalase and broad-spectrum peroxidase activity. Also displays NADH oxidase, INH lyase and isonicotinoyl-NAD synthase activities.
cat	Catalase	H2O2 detoxification	Decomposes hydrogen peroxide into water and oxygen; serves to protect cells from the toxic effects of hydrogen peroxide.
gpx	Glutathione peroxidase	H2O2 detoxification	Glutathione peroxidase which may protect the cell from oxidative damage.
tpx	Thiol peroxidase	H2O2 detoxification	Thiol-specific peroxidase that catalyzes the reduction of hydrogen peroxide and organic hydroperoxides to water and alcohols, respectively.
npr	NADH peroxidase	H2O2 detoxification	Peroxidase whose active site is a redox-active cysteine-sulfenic acid.
bcp	Thioredoxin-dependent peroxiredoxin	H2O2 detoxification	Thiol-specific peroxidase that catalyzes the reduction of hydrogen peroxide and organic hydroperoxides to water and alcohols, respectively.
prdx	Peroxiredoxin	H2O2 detoxification	Thiol-specific peroxidase that catalyzes the reduction of hydrogen peroxide and organic hydroperoxides to water and alcohols, respectively.
prdx1	Peroxiredoxin 1	H2O2 detoxification	Thiol-specific peroxidase that catalyzes the reduction of hydrogen peroxide and organic hydroperoxides to water and alcohols, respectively.
prdx6	Peroxiredoxin 6	H2O2 detoxification	Thiol-specific peroxidase that catalyzes the reduction of hydrogen peroxide and organic hydroperoxides to water and alcohols, respectively.
ccmG	Thioredoxin (out)	H2O2 detoxification	Required for disulfide bond formation in some periplasmic proteins. Also acts as a disulfide oxidoreductase in cytochromes c biogenesis.
rbr	Rubrerythrin	H2O2 detoxification	May provide oxidative stress protection via catalytic reduction of intracellular hydrogen peroxide.
ccp	Cytochrome c peroxidase	H2O2 detoxification	Destroys radicals which are normally produced within the cells and which are toxic to biological systems.
sod1	Superoxide dismutase (out)	O2/O2- detoxification	Protects cells against oxidative stress by converting superoxide radicals to hydrogen peroxide.
sod2	Superoxide dismutase	O2/O2- detoxification	Destroys superoxide anion radicals which are normally produced within the cells and which are toxic to biological systems.
dfx	Superoxide reductase	O2/O2- detoxification	Plays a fundamental role in case of oxidative stress via its superoxide detoxification activity.
fprA	F420H2 oxidase	O2/O2- detoxification	Catalyzes the oxidation of F420H2 with O2. May be involved in O2 detoxification, reducing the intracellular O2 concentration to a level allowing growth at the expense of methane formation.
norV	NO reductase	O2/O2- detoxification	Anaerobic nitric oxide reductase; uses NADH to detoxify nitric oxide (NO), protecting several 4Fe-4S NO-sensitive enzymes.
ftn	Bacterial non-heme ferritin	Iron storage	Iron-storage protein.
bfr	Bacterioferritin	Iron storage	Iron-storage protein, whose ferroxidase center binds Fe2+, oxidizes it using dioxygen to Fe3+, and participates in the subsequent Fe3+ oxide mineral core formation within the central cavity of the BFR protein shell.
txn	Putative thioredoxin	Redox buffer	Plays a role in cell protection against oxidative stress by detoxifying peroxides and as sensor of hydrogen peroxide-mediated signaling events.
trxB	Thioredoxin reductase (NADPH)	Redox buffer	Essential thiol-reducing enzyme that protects the cell from thiol-specific oxidizing stress.
trxC	Thioredoxin 2	Redox buffer	Plays a role in cell protection against oxidative stress by detoxifying peroxides and as sensor of hydrogen peroxide-mediated signaling events.
ahpF	NADH-dependent peroxiredoxin subunit F	Redox buffer	Efficient electron donor for the essential enzyme ribonucleotide reductase.
rub	Rubredoxin	Redox buffer	Its single Fe, chelated to 4 Cys, functions as an electron acceptor and may also stabilize the conformation of the molecule.
grxC	Glutaredoxin 3	Redox buffer	The disulfide bond functions as an electron carrier in the glutathione-dependent synthesis of deoxyribonucleotides by the enzyme ribonucleotide reductase.
iscA/erpA	Iron-binding protein / ron-sulfur cluster insertion protein	Fe-S cluster assembly	Is able to transfer iron-sulfur clusters to apo-ferredoxin.
iscU	Nitrogen fixation protein	Fe-S cluster assembly	Involved in the formation or repair of [Fe-S] clusters present in iron-sulfur proteins.
iscS	Cysteine desulfurase	Fe-S cluster assembly	Functions as a sulfur delivery protein for Fe-S cluster synthesis.
mrp	ATP-binding protein involved in chromosome partitioning	Fe-S cluster assembly	Binds and transfers iron-sulfur (Fe-S) clusters to target apoproteins.
sufBD	Fe-S cluster assembly protein	Fe-S cluster assembly	Participates in the sulfur mobilization (SUF) pathway for iron-sulfur (Fe-S) cluster biogenesis.
sufE	Cysteine desulfuration protein	Fe-S cluster assembly	Participates in sulfur mobilization (SUF) pathway for iron-sulfur (Fe-S) cluster biogenesis, enhances cysteine desulfurase activity of SufS
sufS	Cysteine desulfurase	Fe-S cluster assembly	Catalyzes sulfur activation and mobilization in sulfur mobilization (SUF) pathway for iron-sulfur (Fe-S) cluster biogenesis.
alkA	DNA-3-methyladenine glycosylase 2	DNA glycolyase	Hydrolysis of the deoxyribose N-glycosidic bond to excise 3-methyladenine, 3-methylguanine, 7-methylguanine, O2-methylthymine, and O2-methylcytosine from the damaged DNA polymer formed by alkylation lesions.
ogg1	N-glycosylase/DNA lyase	DNA glycolyase	DNA repair enzyme that incises DNA at 8-oxoG residues.
fpg	Formamidopyrimidine-DNA glycosylase	DNA glycolyase	Involved in base excision repair of DNA damaged by oxidation or by mutagenic agents. Acts as a DNA glycosylase that recognizes and removes damaged bases.
ung	Uracil-DNA glycosylase Ung	DNA glycolyase	Excises uracil residues from the DNA which can arise as a result of misincorporation of dUMP residues by DNA polymerase or due to deamination of cytosine.
udg	Uracil-DNA glycosylase, family 4	DNA glycolyase	Specifically recognizes uracil that is flipped out from double-stranded DNA.
mutL	DNA mismatch repair protein MutL	DNA glycolyase	This protein is involved in the repair of mismatches in DNA. It is required for dam-dependent methyl-directed DNA mismatch repair.
mutS	DNA mismatch repair protein MutS	DNA glycolyase	This protein is involved in the repair of mismatches in DNA. It is possible that it carries out the mismatch recognition step.
mutY	A/G-specific DNA glycosylase	DNA glycolyase	Adenine glycosylase active on G-A mispairs.
mug	G/U mismatch-specific DNA glycosylase	DNA glycolyase	Excises ethenocytosine and uracil, which can arise by alkylation or deamination of cytosine, respectively, from the corresponding mispairs with guanine in ds-DNA.
nfo	Putative Endonuclease IV	Endonuclease	Endonuclease IV plays a role in DNA repair. It cleaves phosphodiester bonds at apurinic or apyrimidinic (AP) sites.
nfi	Endonuclease V	Endonuclease	DNA repair enzyme involved in the repair of deaminated bases. Selectively cleaves double-stranded DNA at the second phosphodiester bond 3' to a deoxyinosine leaving behind the intact lesion on the nicked DNA.
nth	Endonuclease III	Endonuclease	DNA repair enzyme that has both DNA N-glycosylase activity and AP-lyase activity.
vsr	T/G mismatch-specific endonuclease	Endonuclease	This enzyme is an endonuclease that nicks double-stranded DNA within the sequence CT(AT)GN or NT(AT)GG next to the thymidine residue that is mismatched to 2'-deoxyguanosine.
msrA	Peptide methionine sulfoxide reductase MsrA	S=O recovery	Could have an important function as a repair enzyme for proteins that have been inactivated by oxidation. Catalyzes the reversible oxidation-reduction of methionine sulfoxide in proteins to methionine.
msrB	Peptide methionine sulfoxide reductase MsrB	S=O recovery	Has an important function as a repair enzyme for proteins that have been inactivated by oxidation (by similarity).
trxB	Thioredoxin reductase (NADPH)	S-S recovery	The active site is a redox-active disulfide bond.
ftrC	Thioredoxin reductase (Fd)	S-S recovery	Catalytic subunit of the ferredoxin-thioredoxin reductase (FTR), which catalyzes the two-electron reduction of thioredoxins by the electrons provided by reduced ferredoxin.
pcaC	4-carboxymuconolactone decarboxylase	S-S recovery	(R)-2-(carboxymethyl)-5-oxo-2,5-dihydro-2-furoate + H+ = (4,5-dihydro-5-oxofuran-2-yl)-acetate + CO2
ccdA	Cytochrome c-type biogenesis protein	S-S recovery	Might transfer reducing equivalents across the cytoplasmic membrane, promoting efficient disulfide bond isomerization of proteins localized on the outer surface of the membrane or in the spore coat.
betB	Betaine-aldehyde dehydrogenase	Maintain osmotic pressure	An osmoprotectant that helps bacteria survive in extreme conditions
proA	Gamma-glutamyl phosphate reductase	Maintain osmotic pressure	Possibly related to protection of cell membrane integrity and intracellular homeostasis
proB	Glutamate 5-kinase	Maintain osmotic pressure	Performs osmoregulatory functions to help cells maintain water balance and the stability of the intracellular environment.
proC	Pyrroline-5-carboxylate reductase	Maintain osmotic pressure	Usually a molecular chaperone of a protein folding mechanism that helps other proteins fold correctly and maintain their structure
ectA	L-2,4-diaminobutyric acid acetyltransferase	Maintain osmotic pressure	Adaptation to dry environments may be achieved by regulating metabolic pathways within the cell or by modulating relevant signalling pathways
ectC	L-ectoine synthase	Maintain osmotic pressure	Under desiccation stress conditions, the ectC gene may be initiated, leading to increased ectC protein synthesis
slpA	Peptidyl-prolyl cis-trans isomerase	Repair membrane and cell wall	A surface layer protein that forms a protective film over the surface of methanogens, helping the cells to retain moisture.
murC	UDP-N-acetylmuramate--L-alanine ligase	Repair membrane and cell wall	Involved in peptidoglycan synthesis, regulates cell wall synthesis
murD	UDP-N-acetylmuramyl pentapeptide synthase	Repair membrane and cell wall	Possibly involved in cell wall repair processes
murE	UDP-N-acetylmuramoyl-L-alanyl-D-glutamate--2,6-diaminopimelate ligase	Repair membrane and cell wall	Involved in peptidoglycan synthesis in the cell wall and possibly involved in the repair or strengthening of the cell wall

## Sheet: Table S7. Gene copy num matrix
Table S7. Gene copy number matrix of antioxidant and desiccation-resistant genes.
Methanobacterium sp.
Genomes \ Genes	katG	cat	gpx	tpx	npr	bcp	prdx	prdx1	prdx6	ccmG	rbr	ccp	sod1	sod2	dfx	fprA	norV	ftn	bfr	txn	trxB	trxC	ahpF	rub	grxC	iscA/erpA	iscU	iscS	mrp	sufBD	sufE	sufS	alkA	ogg1	fpg	ung	udg	mutL	mutS	mutY	mug	nfo	nfi	nth	vsr	msrA	msrB	trxB	ftrC
M. sp. AD1	0	1	0	0	1	0	1	1	1	0	1	0	0	1	1	9	9	1	0	0	1	1	1	16	0	0	1	4	0	1	0	4	1	1	1	0	1	0	0	0	0	0	1	1	0	1	1	1	1
M. sp. AD2	0	0	0	0	1	0	1	1	1	0	9	0	0	1	1	9	9	1	0	0	1	0	1	36	0	0	1	4	1	1	0	4	0	1	4	0	1	0	0	0	0	0	1	1	0	1	1	1	1
M. lacus	0	0	0	0	1	0	1	1	1	0	9	0	0	1	1	9	9	1	0	0	1	1	1	25	0	0	1	9	1	1	0	9	0	1	0	0	0	0	0	1	0	0	0	1	0	1	1	1	1
M. paludis	1	0	0	0	1	0	1	1	1	0	9	0	0	1	1	9	9	1	0	0	4	4	1	25	0	0	1	9	1	1	0	9	1	1	0	0	0	0	0	1	0	0	0	1	0	1	1	1	1
M. formicicum.1	1	0	0	0	1	0	1	1	1	0	4	0	0	1	1	4	4	1	0	0	1	1	1	16	0	0	1	9	1	1	0	9	1	1	4	0	0	0	0	0	0	0	0	1	0	1	1	4	1
M. veterum	0	1	0	0	1	0	4	4	4	0	4	0	0	1	1	9	9	1	0	0	4	1	1	36	0	0	1	4	4	1	0	4	0	1	4	0	1	0	0	0	0	0	1	1	0	1	1	1	1
M. formicicum.2	16	0	0	0	1	0	1	1	1	0	1	0	0	1	1	16	9	1	0	0	4	1	4	9	0	0	1	25	1	1	0	9	1	1	4	0	0	0	0	0	0	0	1	1	0	0	0	4	1
M. bryantii	0	1	0	0	1	0	1	1	1	0	9	0	0	1	1	9	9	1	0	0	1	1	1	36	0	0	1	4	9	1	0	4	0	1	4	0	1	0	0	0	0	0	1	1	0	1	1	1	1
M. sp002494885	0	4	0	0	1	0	4	4	4	0	9	0	0	1	1	9	9	1	0	0	1	1	1	9	0	0	1	9	4	1	0	9	0	1	1	0	1	0	0	0	0	0	1	1	0	1	4	4	1
M. sp002505765	1	0	0	0	1	0	1	1	1	0	9	0	0	1	1	9	9	1	0	0	4	1	1	9	0	0	1	4	0	1	0	4	0	1	1	0	1	0	0	1	0	0	1	1	0	1	1	1	1
M. sp002509665	0	1	0	0	1	0	1	1	1	0	4	0	0	1	1	4	4	1	0	0	4	1	1	36	0	1	1	4	1	0	0	4	0	1	4	0	1	0	0	0	0	0	1	1	0	1	1	4	0
M. subterraneum	1	1	0	0	1	0	4	4	4	0	4	0	0	1	1	4	4	1	0	0	9	1	4	9	0	0	1	1	1	1	0	1	0	1	9	0	0	0	0	1	0	0	1	1	0	1	1	16	1
M. sp003558085	1	1	0	0	1	0	1	1	1	0	9	0	0	1	1	4	4	1	0	0	1	1	1	9	0	0	0	1	1	1	0	1	0	1	1	0	1	0	0	1	0	0	0	1	0	1	1	1	1
M. congolense	1	0	0	0	1	0	1	1	1	0	4	0	0	1	1	4	4	1	0	0	1	1	1	25	0	0	1	4	1	1	0	4	0	1	0	0	0	0	0	0	0	0	0	1	0	1	1	1	1
M. limaniae EP	1	1	0	0	1	0	1	1	1	0	4	0	0	1	1	9	9	1	0	0	1	1	1	36	0	0	1	4	4	1	0	4	0	1	4	0	1	0	0	0	0	0	1	1	0	1	1	1	1
Methanosarcina sp.
Genomes \ Genes	katG	cat	gpx	tpx	npr	bcp	prdx	prdx1	prdx6	ccmG	rbr	ccp	sod1	sod2	dfx	fprA	norV	ftn	bfr	txn	trxB	trxC	ahpF	rub	grxC	iscA/erpA	iscU	iscS	mrp	sufBD	sufE	sufS	alkA	ogg1	fpg	ung	udg	mutL	mutS	mutY	mug	nfo	nfi	nth	vsr	msrA	msrB	trxB	ftrC
M. sp. AD1	0	16	0	1	4	16	9	16	9	0	4	0	1	1	0	4	9	1	1	0	1	4	4	0	0	1	4	9	1	1	0	9	0	1	0	0	1	1	1	4	1	0	0	4	0	1	1	4	4
M. sp. AD2	0	1	0	1	1	9	9	16	9	0	4	0	1	1	0	4	9	1	1	0	1	1	1	0	0	4	9	25	1	1	0	25	0	1	0	0	1	1	1	9	1	0	0	4	0	1	1	9	4
M. acetivorans	1	4	0	1	1	4	1	9	4	0	4	4	1	1	1	4	9	1	0	0	1	4	4	0	0	1	9	16	1	1	0	25	0	1	0	0	1	1	1	4	1	0	0	4	0	1	1	25	4
M. thermophila	1	4	0	1	4	4	4	9	4	0	4	0	1	1	0	1	4	1	1	0	1	4	4	0	0	1	9	25	1	1	0	25	0	1	0	0	1	1	1	1	1	0	0	1	0	1	1	16	4
M. vacuolata	1	0	0	1	1	4	1	4	1	0	1	0	0	1	0	4	9	1	1	0	1	4	4	0	0	1	9	25	4	1	0	25	0	1	0	0	1	1	1	4	1	0	0	4	0	1	1	9	4
M. barkeri.1	1	0	0	1	1	4	1	4	1	0	4	0	1	1	0	4	9	1	0	0	1	1	1	0	0	1	9	16	4	1	0	25	0	1	0	0	1	1	1	4	1	0	0	4	0	1	1	9	4
M. siciliae	1	0	0	0	1	1	1	4	1	0	4	1	1	1	1	4	9	1	0	0	1	1	1	0	0	1	9	16	1	1	0	16	0	1	0	0	1	1	1	9	1	0	0	4	0	1	1	25	4
M. mazei	0	4	0	1	1	1	1	9	4	0	4	0	0	1	1	4	9	0	1	0	1	4	4	0	0	1	4	9	1	1	0	9	0	1	0	0	1	1	1	9	1	0	0	4	0	1	1	9	4
M. lacustris	0	1	0	0	1	1	4	4	4	0	4	0	0	0	0	4	9	0	0	0	1	4	1	0	0	1	4	9	1	1	0	9	0	1	0	0	1	1	1	4	0	0	0	4	0	1	1	4	4
M. horonobensis	1	1	0	1	1	4	4	16	9	0	4	1	1	1	1	1	4	0	4	0	1	1	1	0	0	4	9	25	1	1	0	25	0	1	0	0	1	1	1	4	1	0	0	4	0	1	1	9	4
M. barkeri.2	0	4	0	1	4	9	4	9	4	0	1	0	1	1	0	1	4	1	1	0	1	4	1	0	0	1	16	25	4	1	0	36	0	1	0	0	1	1	1	4	1	0	0	4	0	1	1	25	4
M. flavescens	0	4	0	1	1	4	4	9	4	0	4	0	1	1	0	1	4	0	1	0	1	1	1	1	0	1	4	25	1	1	0	16	0	1	0	0	1	1	1	4	1	0	0	4	0	1	1	16	4
M. spelaei	0	1	0	1	1	4	1	4	1	0	1	0	1	1	0	1	4	1	1	0	1	1	1	0	0	1	9	16	4	1	0	25	0	1	0	0	1	1	1	4	1	0	0	4	0	1	1	25	4
M. sp004099695	0	4	0	1	1	4	4	9	4	0	4	0	1	1	0	4	9	1	1	0	1	1	1	0	0	1	9	25	1	1	0	25	0	1	0	0	1	1	1	4	1	0	0	4	0	1	1	16	4
M. mazei Liman	0	4	0	1	1	1	1	9	4	0	4	0	0	1	1	4	9	0	1	0	1	4	4	0	0	1	4	16	1	1	0	9	0	1	0	0	1	1	1	4	1	0	0	4	0	1	1	4	4
Methanocella sp.
Genomes \ Genes	katG	cat	gpx	tpx	npr	bcp	prdx	prdx1	prdx6	ccmG	rbr	ccp	sod1	sod2	dfx	fprA	norV	ftn	bfr	txn	trxB	trxC	ahpF	rub	grxC	iscA/erpA	iscU	iscS	mrp	sufBD	sufE	sufS	alkA	ogg1	fpg	ung	udg	mutL	mutS	mutY	mug	nfo	nfi	nth	vsr	msrA	msrB	trxB	ftrC
M. paludicola	0	0	0	0	4	1	16	16	16	0	4	0	0	0	0	4	16	0	1	0	9	1	9	1	1	1	1	9	4	1	0	9	1	0	1	0	1	0	4	0	0	0	1	9	0	1	1	9	1
M. arvoryzae	0	1	0	1	1	4	16	25	9	0	1	0	1	0	1	9	25	0	1	0	4	4	4	1	1	1	1	9	4	1	0	9	0	0	1	0	1	0	0	1	0	0	1	16	0	1	1	9	1
M. conradii.1	0	0	0	0	1	0	1	1	1	0	1	0	0	0	1	4	4	0	1	0	9	1	9	0	0	1	1	4	4	1	0	4	0	0	0	0	1	0	0	0	0	0	1	1	0	1	1	9	0
M. sp002067315	0	0	0	0	1	1	9	9	9	0	1	0	0	0	1	9	25	0	1	0	9	1	9	4	0	1	1	4	4	1	0	4	0	0	0	0	1	0	4	0	1	0	1	4	0	1	1	9	1
M. sp021023085	0	0	0	0	1	1	9	9	9	0	1	0	1	0	1	1	1	0	0	0	9	1	9	0	0	1	1	4	4	1	0	4	0	0	1	0	1	0	0	0	0	0	1	4	0	4	1	9	0
M. sp023436075	0	9	0	0	1	0	4	4	4	0	0	0	0	0	0	9	16	0	1	0	4	1	4	4	0	1	1	9	0	1	0	9	0	0	1	0	0	0	0	0	0	0	0	9	0	1	1	4	1
M. conradii.2	0	0	0	0	1	0	1	1	1	0	1	0	0	0	1	4	4	0	1	0	9	1	9	1	0	1	1	4	4	1	0	4	0	0	0	0	1	0	0	0	0	0	1	1	0	1	1	9	0
M. sp035319305	0	4	0	1	1	1	16	16	16	0	1	0	0	0	4	16	36	0	0	0	1	4	1	1	0	1	1	4	1	1	0	4	0	0	1	1	1	0	0	0	0	0	1	4	0	0	1	9	0
M. sp035506375	1	0	0	0	1	0	4	4	4	0	1	0	0	0	1	9	25	0	1	0	4	1	4	1	1	1	0	4	1	1	0	1	0	0	0	0	0	0	0	0	0	0	1	4	0	1	1	4	1
M. sp049588055	0	0	0	0	1	1	4	4	4	0	1	0	1	0	1	4	9	0	1	0	4	1	4	4	0	1	1	4	1	1	0	4	0	1	0	0	1	0	0	0	0	0	1	4	0	1	1	4	1
M. conradii.3	0	0	0	0	1	0	1	1	1	0	1	0	0	0	1	4	4	0	1	0	9	1	9	1	0	1	1	4	4	1	0	4	0	0	0	0	1	0	0	0	0	0	1	1	0	1	1	9	0
M. ebodensis WT	0	1	0	1	1	4	25	25	25	0	1	0	1	0	1	9	36	0	1	0	4	4	4	4	1	1	1	4	4	1	0	4	0	0	1	0	1	0	0	0	1	0	1	9	0	1	1	4	1
[truncated: 12 more columns]

## Sheet: Table S8. nosD, LEA BLAST
Table S8. A. BLAST results of nosD genes found in unique gene clusters.
Methanogen culture	COG20 Function (Anvi'o annotation)	BLAST result	Organism	Max score	Total score	Query cover	E-value	Identity (percentage)	Alignment length	Accession
Methanobacterium sp. AD2	Nitrous oxide reductase accessory protein NosD, contains tandem CASH domains (NosD) (PDB:2KZW)	choice-of-anchor A family protein [Melioribacteraceae bacterium 4301-Me]	Melioribacteraceae bacterium 4301-Me	90.1	90.1	0.92	1e-17	0.4786	1808	MFA3783372.1
Methanobacterium sp. AD2	Nitrous oxide reductase accessory protein NosD, contains tandem CASH domains (NosD) (PDB:2KZW)	DUF11 domain-containing protein [Methanobacterium sp.]	Methanobacterium sp.	858	1126	0.88	0	0.5447	1303	MBI5680863.1
Methanobacterium limanense EP	Nitrous oxide reductase accessory protein NosD, contains tandem CASH domains (NosD) (PDB:2KZW)	hypothetical protein [Methanobacterium sp.]	Methanobacterium sp.	434	434	1	1e-140	0.5091	608	WP_342459948.1
Methanosarcina sp. AD1	Nitrous oxide reductase accessory protein NosD, contains tandem CASH domains (NosD) (PDB:2KZW)	NosD domain-containing protein [Methanosarcina sp.]	Methanosarcina sp.	156	228	0.93	2e-42	0.4348	303	HEY3362684.1
Methanosarcina sp. AD1	Nitrous oxide reductase accessory protein NosD, contains tandem CASH domains (NosD) (PDB:2KZW)	NosD domain-containing protein [Methanococcoides sp. LMO-2]	Methanococcoides sp. LMO-2	193	588	0.99	6e-50	0.3966	2170	WP_342126919.1
Methanosarcina sp. AD2	Uncharacterized conserved protein, PKD repeat domain (PDB:2KZW)|Nitrous oxide reductase accessory protein NosD, contains tandem CASH domains (NosD) (PDB:2KZW)	PKD domain-containing protein [Methanosarcina sp.]	Methanosarcina sp.	128	128	0.47	8e-32	0.7647	324	HHV24078.1
Methanosarcina sp. AD2	Outer membrane protein assembly factor BamB, contains PQQ-like beta-propeller repeat (PQQ) (PDB:6TJG)|Uncharacterized conserved protein, PKD repeat domain (PDB:2KZW)|Nitrous oxide reductase accessory protein NosD, contains tandem CASH domains (NosD) (PDB:2KZW)	DUF4157 domain-containing protein [Thermoanaerobaculia bacterium]	Thermoanaerobaculia bacterium	182	182	0.63	7e-52	0.5247	317	HEY6141019.1
Methanocella ebodanensis WT	Nitrous oxide reductase accessory protein NosD, contains tandem CASH domains (NosD) (PDB:2KZW)	NosD domain-containing protein [Methanofollis formosanus]	Methanofollis formosanus	164	722	0.87	1e-37	0.2907	2227	WP_220682500.1
Table S8. B. BLAST results of LEA proteins annotated in Methanocella paludicola.
Methanocella paludicola proteins	Protein length	BLAST result	Max score	Total score	Query cover	E-value	Identity (percentage)	Alignment length	Accession
Putative LEA protein 1	80	hypothetical protein [Methanocella paludicola]	149	149	1	7e-45	1	80	WP_012901084.1
Putative LEA protein 2	84	KGG domain-containing protein [Methanocella paludicola]	149	149	0.96	5e-45	1	81	WP_128567155.1
Putative LEA protein 3	101	KGG domain-containing protein [Methanocella paludicola]	177	177	1	1e-55	1	101	WP_012900741.1
Putative LEA protein 4	113	KGG domain-containing protein [Methanocella paludicola]	202	202	1	6e-65	1	113	WP_012898754.1
Putative LEA protein 5	96	con-10 family general stress protein [Methanocella paludicola]	172	172	1	1e-53	1	96	WP_012900490

## Sheet: Table S9. Unique genes
Table S9. Full list of unique gene groups in the genomes from this study.
gene_cluster_id	genome_name	COG20_FUNCTION_ACC	COG20_FUNCTION	COG20_CATEGORY
GC_00004071	Methanobacterium sp. AD1	COG0558	Phosphatidylglycerophosphate synthase (PgsA) (PDB:4MND)	Lipid transport and metabolism
GC_00004146	Methanobacterium sp. AD1	COG0438	Glycosyltransferase involved in cell wall bisynthesis (RfaB) (PDB:2IV7)	Cell wall/membrane/envelope biogenesis
GC_00004203	Methanobacterium sp. AD1	COG0732	Restriction endonuclease S subunit (HsdS) (PDB:1YDX)	Defense mechanisms
GC_00004269	Methanobacterium sp. AD1	COG0726	Peptidoglycan/xylan/chitin deacetylase, PgdA/NodB/CDA1 family (CDA1) (PDB:1NY1)	Carbohydrate transport and metabolism|Cell wall/membrane/envelope biogenesis
GC_00004416	Methanobacterium sp. AD1	COG1695	DNA-binding transcriptional regulator, PadR family (PadR) (PDB:1XMA) (PUBMED:19096365)	Transcription
GC_00004457	Methanobacterium sp. AD1	COG0551	DNA topoisomerase I, ssDNA-binding Zn-finger and Zn-ribbon domains (YrdD) (PDB:1YUA)	Replication, recombination and repair
GC_00004754	Methanobacterium sp. AD1	COG2226	Ubiquinone/menaquinone biosynthesis C-methylase UbiE/MenG (UbiE) (PDB:4OBW)	Coenzyme transport and metabolism
GC_00004847	Methanobacterium sp. AD1	COG0265	Periplasmic serine protease, S1-C subfamily, contain C-terminal PDZ domain (DegQ) (PDB:2HGA) (PUBMED:29686141)	Posttranslational modification, protein turnover, chaperones
GC_00004996	Methanobacterium sp. AD1	COG0732	Restriction endonuclease S subunit (HsdS) (PDB:1YDX)	Defense mechanisms
GC_00005089	Methanobacterium sp. AD1	COG2226	Ubiquinone/menaquinone biosynthesis C-methylase UbiE/MenG (UbiE) (PDB:4OBW)	Coenzyme transport and metabolism
GC_00005238	Methanobacterium sp. AD1	COG1241	DNA replicative helicase MCM subunit Mcm2, Cdc46/Mcm family (Mcm2) (PDB:3F8T)	Replication, recombination and repair
GC_00005337	Methanobacterium sp. AD1	COG1401	5-methylcytosine-specific restriction endonuclease McrBC, GTP-binding regulatory subunit McrB (McrB) (PDB:6HZ4)	Defense mechanisms
GC_00005493	Methanobacterium sp. AD1	COG0823	Periplasmic component TolB of the Tol biopolymer transport system (TolB) (PDB:1C5K)	Intracellular trafficking, secretion, and vesicular transport
GC_00005640	Methanobacterium sp. AD1	COG0732	Restriction endonuclease S subunit (HsdS) (PDB:1YDX)	Defense mechanisms
GC_00005795	Methanobacterium sp. AD1	COG0438	Glycosyltransferase involved in cell wall bisynthesis (RfaB) (PDB:2IV7)	Cell wall/membrane/envelope biogenesis
GC_00005874	Methanobacterium sp. AD1	COG2372	Copper-binding protein CopC (methionine-rich) (CopC) (PDB:1IX2)	Inorganic ion transport and metabolism
GC_00005887	Methanobacterium sp. AD1	COG1246	N-acetylglutamate synthase or related acetyltransferase, GNAT family (ArgA) (PDB:2R98)	Amino acid transport and metabolism
GC_00006020	Methanobacterium sp. AD1	COG2244	Membrane protein involved in the export of O-antigen and teichoic acid (RfbX)	Cell wall/membrane/envelope biogenesis
GC_00006083	Methanobacterium sp. AD1	COG0784|COG2202	CheY-like REC (receiver) domain, includes chemotaxis protein CheY and sporulation regulator Spo0F (CheY) (PDB:6QRJ)|PAS domain (PAS) (PDB:2MWG)	Signal transduction mechanisms
GC_00006135	Methanobacterium sp. AD1	COG4974	Site-specific recombinase XerD (XerD) (PDB:1A0P)	Replication, recombination and repair
GC_00006217	Methanobacterium sp. AD1	COG0655	Multimeric flavodoxin WrbA, includes NAD(P)H:quinone oxidoreductase (WrbA) (PDB:4DY4)	Energy production and conversion
GC_00006249	Methanobacterium sp. AD1	COG0501	Zn-dependent protease with chaperone function (HtpX) (PDB:2YPT)	Posttranslational modification, protein turnover, chaperones
GC_00006330	Methanobacterium sp. AD1	COG0438	Glycosyltransferase involved in cell wall bisynthesis (RfaB) (PDB:2IV7)	Cell wall/membrane/envelope biogenesis
GC_00006427	Methanobacterium sp. AD1	COG2202|COG2203|COG3920	PAS domain (PAS) (PDB:2MWG)|GAF domain (GAF)|Two-component sensor histidine kinase, HisKA and HATPase domains (PDB:4R39)	Signal transduction mechanisms
GC_00006451	Methanobacterium sp. AD1	COG3764	Sortase (surface protein transpeptidase) (SrtA) (PDB:1IJA)	Cell wall/membrane/envelope biogenesis
GC_00006528	Methanobacterium sp. AD1	COG1835	Peptidoglycan/LPS O-acetylase OafA/YrhL, contains acyltransferase and SGNH-hydrolase domains (OafA)	Cell wall/membrane/envelope biogenesis
GC_00006581	Methanobacterium sp. AD1	COG2244	Membrane protein involved in the export of O-antigen and teichoic acid (RfbX)	Cell wall/membrane/envelope biogenesis
GC_00006648	Methanobacterium sp. AD1	COG3642	tRNA A-37 threonylcarbamoyl transferase component Bud32 (Bud32) (PDB:2VWB)	Translation, ribosomal structure and biogenesis
GC_00006771	Methanobacterium sp. AD1	COG3378	DNA primase, phage- or plasmid-associated	Mobilome: prophages, transposons
GC_00007372	Methanobacterium sp. AD1	COG2746	Aminoglycoside N3'-acetyltransferase (YokD) (PDB:2NYG)	Defense mechanisms
GC_00007438	Methanobacterium sp. AD1	COG0732	Restriction endonuclease S subunit (HsdS) (PDB:1YDX)	Defense mechanisms
GC_00007472	Methanobacterium sp. AD1	COG2357	ppGpp synthetase catalytic domain (RelA/SpoT-type nucleotidyltranferase) (YjbM) (PDB:5F2V)	Nucleotide transport and metabolism
GC_00007609	Methanobacterium sp. AD1	COG4257	Streptogramin lyase (Vgb)	Defense mechanisms
GC_00008018	Methanobacterium sp. AD1	COG0438	Glycosyltransferase involved in cell wall bisynthesis (RfaB) (PDB:2IV7)	Cell wall/membrane/envelope biogenesis
GC_00008350	Methanobacterium sp. AD1	COG4742	Predicted transcriptional regulator, contains HTH domain	Transcription
GC_00008362	Methanobacterium sp. AD1	COG1045	Serine acetyltransferase (CysE) (PDB:1T3D)	Amino acid transport and metabolism
GC_00008471	Methanobacterium sp. AD1	COG1930	ABC-type cobalt transport system, periplasmic component (CbiN)	Inorganic ion transport and metabolism
GC_00008531	Methanobacterium sp. AD1	COG5635	Predicted NTPase, NACHT family domain (NACHT)	Signal transduction mechanisms
GC_00008576	Methanobacterium sp. AD1	COG4742	Predicted transcriptional regulator, contains HTH domain	Transcription
GC_00008607	Methanobacterium sp. AD1	COG0501	Zn-dependent protease with chaperone function (HtpX) (PDB:2YPT)	Posttranslational modification, protein turnover, chaperones
GC_00008615	Methanobacterium sp. AD1	COG1493	Serine kinase of the HPr protein, regulates carbohydrate metabolism (HprK) (PDB:1JB1)	Signal transduction mechanisms
GC_00008631	Methanobacterium sp. AD1	COG4974	Site-specific recombinase XerD (XerD) (PDB:1A0P)	Replication, recombination and repair
GC_00008673	Methanobacterium sp. AD1	COG2244	Membrane protein involved in the export of O-antigen and teichoic acid (RfbX)	Cell wall/membrane/envelope biogenesis
GC_00008678	Methanobacterium sp. AD1	COG2202|COG2203|COG4251	PAS domain (PAS) (PDB:2MWG)|GAF domain (GAF)|Bacteriophytochrome (light-regulated signal transduction histidine kinase) (PDB:2VEA)	Signal transduction mechanisms
GC_00008808	Methanobacterium sp. AD1	COG0265	Periplasmic serine protease, S1-C subfamily, contain C-terminal PDZ domain (DegQ) (PDB:2HGA) (PUBMED:29686141)	Posttranslational modification, protein turnover, chaperones
GC_00008983	Methanobacterium sp. AD1	COG0784	CheY-like REC (receiver) domain, includes chemotaxis protein CheY and sporulation regulator Spo0F (CheY) (PDB:6QRJ)	Signal transduction mechanisms
GC_00003594	Methanobacterium sp. AD2	COG3420	Nitrous oxide reductase accessory protein NosD, contains tandem CASH domains (NosD) (PDB:2KZW)	Inorganic ion transport and metabolism
GC_00003594	Methanobacterium sp. AD2	COG2885	Outer membrane protein OmpA and related peptidoglycan-associated (lipo)proteins (OmpA) (PDB:1OAP)	Cell wall/membrane/envelope biogenesis
GC_00003712	Methanobacterium sp. AD2	COG0745	DNA-binding response regulator, OmpR family, contains REC and winged-helix (wHTH) domain (OmpR) (PDB:1XHF)	Signal transduction mechanisms|Transcription
GC_00003712	Methanobacterium sp. AD2	COG0745	DNA-binding response regulator, OmpR family, contains REC and winged-helix (wHTH) domain (OmpR) (PDB:1XHF)	Signal transduction mechanisms|Transcription
GC_00003745	Methanobacterium sp. AD2	COG3420	Nitrous oxide reductase accessory protein NosD, contains tandem CASH domains (NosD) (PDB:2KZW)	Inorganic ion transport and metabolism
GC_00003882	Methanobacterium sp. AD2	COG0600	ABC-type nitrate/sulfonate/bicarbonate transport system, permease component (TauC)	Inorganic ion transport and metabolism
GC_00003882	Methanobacterium sp. AD2	COG0600	ABC-type nitrate/sulfonate/bicarbonate transport system, permease component (TauC)	Inorganic ion transport and metabolism
GC_00004099	Methanobacterium sp. AD2	COG2132|COG3794	Multicopper oxidase with three cupredoxin domains (includes cell division protein FtsP and spore coat protein CotA) (SufI) (PDB:2YXV)|Plastocyanin (PetE) (PDB:3BQV)	Cell cycle control, cell division, chromosome partitioning|Inorganic ion transport and metabolism|Cell wall/membrane/envelope biogenesis|Energy production and conversion
GC_00004113	Methanobacterium sp. AD2	COG1149	MinD superfamily P-loop ATPase, contains an inserted ferredoxin domain	General function prediction only
GC_00004163	Methanobacterium sp. AD2	COG1493	Serine kinase of the HPr protein, regulates carbohydrate metabolism (HprK) (PDB:1JB1)	Signal transduction mechanisms
GC_00004207	Methanobacterium sp. AD2	COG0438	Glycosyltransferase involved in cell wall bisynthesis (RfaB) (PDB:2IV7)	Cell wall/membrane/envelope biogenesis
GC_00004227	Methanobacterium sp. AD2	COG0247	Fe-S cluster-containing oxidoreductase, includes glycolate oxidase subunit GlcF (GlpC)	Energy production and conversion
GC_00004306	Methanobacterium sp. AD2	COG5405	ATP-dependent protease HslVU (ClpYQ), peptidase subunit (HslV) (PDB:5JI3)	Posttranslational modification, protein turnover, chaperones
GC_00004419	Methanobacterium sp. AD2	COG0438	Glycosyltransferase involved in cell wall bisynthesis (RfaB) (PDB:2IV7)	Cell wall/membrane/envelope biogenesis
GC_00004518	Methanobacterium sp. AD2	COG2710	Nitrogenase Mo-Fe protein NifD/coenzyme F430 biosynthesis subunit CfbD (NifD/CfbD) (PDB:1FP4) (PUBMED:28225763)	Coenzyme transport and metabolism|Inorganic ion transport and metabolism
GC_00004599	Methanobacterium sp. AD2	COG0438	Glycosyltransferase involved in cell wall bisynthesis (RfaB) (PDB:2IV7)	Cell wall/membrane/envelope biogenesis
GC_00004814	Methanobacterium sp. AD2	COG3299	Uncharacterized phage protein gp47/JayE (JayE)	Mobilome: prophages, transposons
GC_00005161	Methanobacterium sp. AD2	COG0463	Glycosyltransferase involved in cell wall bisynthesis (WcaA) (PDB:5MLZ)	Cell wall/membrane/envelope biogenesis
GC_00005244	Methanobacterium sp. AD2	COG0463	Glycosyltransferase involved in cell wall bisynthesis (WcaA) (PDB:5MLZ)	Cell wall/membrane/envelope biogenesis
GC_00005285	Methanobacterium sp. AD2	COG2312	Erythromycin esterase homolog (YbfO) (PDB:2QGM)	Secondary metabolites biosynthesis, transport and catabolism
GC_00005503	Methanobacterium sp. AD2	COG2227	2-polyprenyl-3-methyl-5-hydroxy-6-metoxy-1,4-benzoquinol methylase (UbiG) (PDB:1BHJ)	Coenzyme transport and metabolism
GC_00005514	Methanobacterium sp. AD2	COG3378	DNA primase, phage- or plasmid-associated	Mobilome: prophages, transposons
GC_00005536	Methanobacterium sp. AD2	COG3409	Peptidoglycan-binding (PGRP) domain of peptidoglycan hydrolases (PGRP) (PDB:4FET)	Cell wall/membrane/envelope biogenesis
GC_00005789	Methanobacterium sp. AD2	COG1475	Chromosome segregation protein Spo0J, contains ParB-like nuclease domain (Spo0J) (PDB:1R71)	Cell cycle control, cell division, chromosome partitioning
GC_00005807	Methanobacterium sp. AD2	COG2372	Copper-binding protein CopC (methionine-rich) (CopC) (PDB:1IX2)	Inorganic ion transport and metabolism
GC_00005920	Methanobacterium sp. AD2	COG0677	UDP-N-acetyl-D-mannosaminuronate dehydrogenase (WecC) (PDB:3OJL)	Cell wall/membrane/envelope biogenesis
GC_00005959	Methanobacterium sp. AD2	COG0463|COG1887	Glycosyltransferase involved in cell wall bisynthesis (WcaA) (PDB:5MLZ)|CDP-glycerol glycerophosphotransferase, TagB/SpsB family (TagB)	Cell wall/membrane/envelope biogenesis|Cell wall/membrane/envelope biogenesis|Lipid transport and metabolism
GC_00006143	Methanobacterium sp. AD2	COG3794	Plastocyanin (PetE) (PDB:3BQV)	Energy production and conversion
GC_00006171	Methanobacterium sp. AD2	COG1715	Restriction endonuclease Mrr (Mrr)	Defense mechanisms
GC_00006189	Methanobacterium sp. AD2	COG0456	Ribosomal protein S18 acetylase RimI and related acetyltransferases (RimI) (PDB:1GHE)	Translation, ribosomal structure and biogenesis
GC_00006293	Methanobacterium sp. AD2	COG1309	DNA-binding protein, AcrR family, includes nucleoid occlusion protein SlmA (AcrR) (PDB:2QOP)	Transcription
GC_00006415	Methanobacterium sp. AD2	COG0438	Glycosyltransferase involved in cell wall bisynthesis (RfaB) (PDB:2IV7)	Cell wall/membrane/envelope biogenesis
GC_00006560	Methanobacterium sp. AD2	COG2244	Membrane protein involved in the export of O-antigen and teichoic acid (RfbX)	Cell wall/membrane/envelope biogenesis
GC_00006695	Methanobacterium sp. AD2	COG0438	Glycosyltransferase involved in cell wall bisynthesis (RfaB) (PDB:2IV7)	Cell wall/membrane/envelope biogenesis
GC_00006788	Methanobacterium sp. AD2	COG2764	Zn-dependent glyoxalase, PhnB family (PhnB) (PDB:5KEF) (PUBMED:28034013)	Energy production and conversion
GC_00006791	Methanobacterium sp. AD2	COG4122	tRNA 5-hydroxyU34 O-methylase TrmR/YrrM (TrmR) (PDB:1H1D) (PUBMED:29982645)	Translation, ribosomal structure and biogenesis
GC_00006809	Methanobacterium sp. AD2	COG1846	DNA-binding transcriptional regulator, MarR family (MarR) (PDB:1JGS)	Transcription
GC_00006878	Methanobacterium sp. AD2	COG1309	DNA-binding protein, AcrR family, includes nucleoid occlusion protein SlmA (AcrR) (PDB:2QOP)	Transcription
GC_00006887	Methanobacterium sp. AD2	COG0600	ABC-type nitrate/sulfonate/bicarbonate transport system, permease component (TauC)	Inorganic ion transport and metabolism
GC_00006889	Methanobacterium sp. AD2	COG0716	Flavodoxin (FldA) (PDB:1AG9)	Energy production and conversion
GC_00007082	Methanobacterium sp. AD2	COG0715	ABC-type nitrate/sulfonate/bicarbonate transport system, periplasmic component (TauA) (PDB:2X26)	Inorganic ion transport and metabolism
GC_00007276	Methanobacterium sp. AD2	COG0791	Cell wall-associated hydrolase, NlpC_P60 family (NlpC) (PDB:2EVR)	Cell wall/membrane/envelope biogenesis
GC_00007290	Methanobacterium sp. AD2	COG2020	Protein-S-isoprenylcysteine O-methyltransferase Ste14 (STE14) (PDB:5V7P)	Posttranslational modification, protein turnover, chaperones
GC_00007379	Methanobacterium sp. AD2	COG1045	Serine acetyltransferase (CysE) (PDB:1T3D)	Amino acid transport and metabolism
GC_00007450	Methanobacterium sp. AD2	COG0399	dTDP-4-amino-4,6-dideoxygalactose transaminase (WecE) (PDB:4PIW) (PUBMED:15271350)	Cell wall/membrane/envelope biogenesis
GC_00007501	Methanobacterium sp. AD2	COG1715	Restriction endonuclease Mrr (Mrr)	Defense mechanisms
GC_00007536	Methanobacterium sp. AD2	COG1116	ABC-type nitrate/sulfonate/bicarbonate transport system, ATPase component (TauB)	Inorganic ion transport and metabolism
GC_00007554	Methanobacterium sp. AD2	COG1309	DNA-binding protein, AcrR family, includes nucleoid occlusion protein SlmA (AcrR) (PDB:2QOP)	Transcription
GC_00007628	Methanobacterium sp. AD2	COG0265	Periplasmic serine protease, S1-C subfamily, contain C-terminal PDZ domain (DegQ) (PDB:2HGA) (PUBMED:29686141)	Posttranslational modification, protein turnover, chaperones
GC_00007673	Methanobacterium sp. AD2	COG4974	Site-specific recombinase XerD (XerD) (PDB:1A0P)	Replication, recombination and repair
GC_00007762	Methanobacterium sp. AD2	COG0655	Multimeric flavodoxin WrbA, includes NAD(P)H:quinone oxidoreductase (WrbA) (PDB:4DY4)	Energy production and conversion
GC_00007966	Methanobacterium sp. AD2	COG1621	Sucrose-6-phosphate hydrolase SacC, GH32 family (SacC) (PDB:1ST8)	Carbohydrate transport and metabolism
GC_00008214	Methanobacterium sp. AD2	COG1607	Acyl-CoA hydrolase (YciA) (PDB:5DM5)	Lipid transport and metabolism
GC_00008215	Methanobacterium sp. AD2	COG0399	dTDP-4-amino-4,6-dideoxygalactose transaminase (WecE) (PDB:4PIW) (PUBMED:15271350)	Cell wall/membrane/envelope biogenesis
GC_00008304	Methanobacterium sp. AD2	COG1216	Glycosyltransferase, GT2 family (WcaE) (PDB:2Z86)	Carbohydrate transport and metabolism
GC_00008313	Methanobacterium sp. AD2	COG0463|COG1887	Glycosyltransferase involved in cell wall bisynthesis (WcaA) (PDB:5MLZ)|CDP-glycerol glycerophosphotransferase, TagB/SpsB family (TagB)	Cell wall/membrane/envelope biogenesis|Cell wall/membrane/envelope biogenesis|Lipid transport and metabolism
GC_00008389	Methanobacterium sp. AD2	COG2226	Ubiquinone/menaquinone biosynthesis C-methylase UbiE/MenG (UbiE) (PDB:4OBW)	Coenzyme transport and metabolism
GC_00008407	Methanobacterium sp. AD2	COG2242	Precorrin-6B methylase 2 (CobL) (PDB:1F38)	Coenzyme transport and metabolism
GC_00008475	Methanobacterium sp. AD2	COG0438	Glycosyltransferase involved in cell wall bisynthesis (RfaB) (PDB:2IV7)	Cell wall/membrane/envelope biogenesis
GC_00008491	Methanobacterium sp. AD2	COG0655	Multimeric flavodoxin WrbA, includes NAD(P)H:quinone oxidoreductase (WrbA) (PDB:4DY4)	Energy production and conversion
GC_00008526	Methanobacterium sp. AD2	COG2026	mRNA-degrading endonuclease RelE, toxin component of the RelBE toxin-antitoxin system (RelE) (PDB:1WMI)	Defense mechanisms
GC_00008605	Methanobacterium sp. AD2	COG2710	Nitrogenase Mo-Fe protein NifD/coenzyme F430 biosynthesis subunit CfbD (NifD/CfbD) (PDB:1FP4) (PUBMED:28225763)	Coenzyme transport and metabolism|Inorganic ion transport and metabolism
GC_00008629	Methanobacterium sp. AD2	COG1280	Threonine/homoserine/homoserine lactone efflux protein (RhtB)	Amino acid transport and metabolism
GC_00008919	Methanobacterium sp. AD2	COG0382	4-hydroxybenzoate polyprenyltransferase (UbiA) (PDB:4OD4) (PUBMED:28830929)	Coenzyme transport and metabolism
GC_00008925	Methanobacterium sp. AD2	COG2202|COG4191	PAS domain (PAS) (PDB:2MWG)|Signal transduction histidine kinase regulating C4-dicarboxylate transport system (PDB:4GCZ)	Signal transduction mechanisms|Signal transduction mechanisms
GC_00008960	Methanobacterium sp. AD2	COG0438	Glycosyltransferase involved in cell wall bisynthesis (RfaB) (PDB:2IV7)	Cell wall/membrane/envelope biogenesis
GC_00004128	Methanobacterium limaniae EP	COG0642|COG2202|COG2203	Signal transduction histidine kinase (BaeS) (PDB:1JOY)|PAS domain (PAS) (PDB:2MWG)|GAF domain (GAF)	Signal transduction mechanisms|Signal transduction mechanisms|Signal transduction mechanisms
GC_00004223	Methanobacterium limaniae EP	COG1203	CRISPR-Cas type I system-associated endonuclease/helicase Cas3 (Cas3)	Defense mechanisms
GC_00004294	Methanobacterium limaniae EP	COG0310	ABC-type Co2+ transport system, permease component (CbiM) (PDB:4M58) (PUBMED:25313401)	Inorganic ion transport and metabolism
GC_00004803	Methanobacterium limaniae EP	COG1688	CRISPR/Cas system-associated protein Cas5, RAMP superfamily (Cas5)	Defense mechanisms
GC_00004880	Methanobacterium limaniae EP	COG0535	Radical SAM superfamily maturase, SkfB/NifB/PqqE family (SkfB) (PDB:6Q2P) (PUBMED:23282011)	Cell cycle control, cell division, chromosome partitioning|Coenzyme transport and metabolism
GC_00004987	Methanobacterium limaniae EP	COG3649	CRISPR-Cas system type I effector complex subunit Cas7, RAMP superfamily (Cas7)	Defense mechanisms
GC_00005129	Methanobacterium limaniae EP	COG3593	Predicted ATP-dependent endonuclease of the OLD family, contains P-loop ATPase and TOPRIM domains (YbjD)	Replication, recombination and repair
GC_00005193	Methanobacterium limaniae EP	COG1309	DNA-binding protein, AcrR family, includes nucleoid occlusion protein SlmA (AcrR) (PDB:2QOP)	Transcription
GC_00005252	Methanobacterium limaniae EP	COG1787	Endonuclease, HJR/Mrr/RecB family	Defense mechanisms
GC_00005945	Methanobacterium limaniae EP	COG1630	ssDNA and dsDNA 5'-3' nuclease NurA, repair of double-stranded DNA breaks (NurA) (PDB:2YGK) (PUBMED:29149348)	Replication, recombination and repair
GC_00005977	Methanobacterium limaniae EP	COG0463|COG1887	Glycosyltransferase involved in cell wall bisynthesis (WcaA) (PDB:5MLZ)|CDP-glycerol glycerophosphotransferase, TagB/SpsB family (TagB)	Cell wall/membrane/envelope biogenesis|Cell wall/membrane/envelope biogenesis|Lipid transport and metabolism
GC_00006193	Methanobacterium limaniae EP	COG0501	Zn-dependent protease with chaperone function (HtpX) (PDB:2YPT)	Posttranslational modification, protein turnover, chaperones
GC_00006345	Methanobacterium limaniae EP	COG0286	Type I restriction-modification system, DNA methylase subunit (HsdM) (PDB:2AR0) (PUBMED:26872910)	Defense mechanisms
GC_00006436	Methanobacterium limaniae EP	COG1073	Fermentation-respiration switch esterase FrsA, DUF1100 family (FrsA)	Signal transduction mechanisms
GC_00006498	Methanobacterium limaniae EP	COG3316	Transposase (or an inactivated derivative), DDE domain (Rve)	Mobilome: prophages, transposons
GC_00006714	Methanobacterium limaniae EP	COG1846	DNA-binding transcriptional regulator, MarR family (MarR) (PDB:1JGS)	Transcription
GC_00007871	Methanobacterium limaniae EP	COG0778	Nitroreductase (NfnB) (PDB:1F5V)	Energy production and conversion
GC_00008349	Methanobacterium limaniae EP	COG3177	Fic family protein (PDB:3CUC)	Transcription
GC_00008386	Methanobacterium limaniae EP	COG2226	Ubiquinone/menaquinone biosynthesis C-methylase UbiE/MenG (UbiE) (PDB:4OBW)	Coenzyme transport and metabolism
GC_00008712	Methanobacterium limaniae EP	COG0262	Dihydrofolate reductase (FolA) (PDB:1DDR)	Coenzyme transport and metabolism
GC_00008877	Methanobacterium limaniae EP	COG2226	Ubiquinone/menaquinone biosynthesis C-methylase UbiE/MenG (UbiE) (PDB:4OBW)	Coenzyme transport and metabolism
GC_00008892	Methanobacterium limaniae EP	COG3420	Nitrous oxide reductase accessory protein NosD, contains tandem CASH domains (NosD) (PDB:2KZW)	Inorganic ion transport and metabolism
GC_00004226	Methanosarcina sp. AD1	COG2931	Ca2+-binding protein, RTX toxin-related (PDB:1AF0) (PUBMED:15135544)	Secondary metabolites biosynthesis, transport and catabolism
GC_00004299	Methanosarcina sp. AD1	COG3591	V8-like Glu-specific endopeptidase (eMpr)	Posttranslational modification, protein turnover, chaperones
GC_00004299	Methanosarcina sp. AD1	COG3591	V8-like Glu-specific endopeptidase (eMpr)	Posttranslational modification, protein turnover, chaperones
GC_00004641	Methanosarcina sp. AD1	COG0823|COG3291	Periplasmic component TolB of the Tol biopolymer transport system (TolB) (PDB:1C5K)|Uncharacterized conserved protein, PKD repeat domain (PDB:2KZW)	Intracellular trafficking, secretion, and vesicular transport|Function unknown
GC_00004641	Methanosarcina sp. AD1	COG4870	Cysteine protease, C1A family (PDB:1AEC)	Posttranslational modification, protein turnover, chaperones
GC_00005109	Methanosarcina sp. AD1	COG4778	Alpha-D-ribose 1-methylphosphonate 5-triphosphate synthase subunit PhnL (PhnL)	Inorganic ion transport and metabolism
GC_00005161	Methanosarcina sp. AD1	COG0420	DNA repair exonuclease SbcCD nuclease subunit (SbcD) (PDB:6S85)	Replication, recombination and repair
GC_00005418	Methanosarcina sp. AD1	COG0860	N-acetylmuramoyl-L-alanine amidase (AmiC) (PDB:1JWQ)	Cell wall/membrane/envelope biogenesis
GC_00005465	Methanosarcina sp. AD1	COG0778	Nitroreductase (NfnB) (PDB:1F5V)	Energy production and conversion
GC_00005527	Methanosarcina sp. AD1	COG5947	CRISPR-Cas system type I-D effector complex subunit Csc1, RAMP superfamily Cas5 group (Csc1gr5)	Defense mechanisms
GC_00005556	Methanosarcina sp. AD1	COG0399	dTDP-4-amino-4,6-dideoxygalactose transaminase (WecE) (PDB:4PIW) (PUBMED:15271350)	Cell wall/membrane/envelope biogenesis
GC_00005589	Methanosarcina sp. AD1	COG0053	Divalent metal cation (Fe/Co/Zn/Cd) efflux pump (FieF) (PDB:2QFI)	Inorganic ion transport and metabolism
GC_00005651	Methanosarcina sp. AD1	COG0438	Glycosyltransferase involved in cell wall bisynthesis (RfaB) (PDB:2IV7)	Cell wall/membrane/envelope biogenesis
GC_00005825	Methanosarcina sp. AD1	COG0860	N-acetylmuramoyl-L-alanine amidase (AmiC) (PDB:1JWQ)	Cell wall/membrane/envelope biogenesis
GC_00005934	Methanosarcina sp. AD1	COG0463	Glycosyltransferase involved in cell wall bisynthesis (WcaA) (PDB:5MLZ)	Cell wall/membrane/envelope biogenesis
GC_00005966	Methanosarcina sp. AD1	COG0515	Serine/threonine protein kinase (SPS1) (PDB:6G4J)	Signal transduction mechanisms
GC_00006006	Methanosarcina sp. AD1	COG1520|COG1572|COG3291	Outer membrane protein assembly factor BamB, contains PQQ-like beta-propeller repeat (PQQ) (PDB:6TJG)|Serine protease, subtilase family|Uncharacterized conserved protein, PKD repeat domain (PDB:2KZW)	Cell wall/membrane/envelope biogenesis|Posttranslational modification, protein turnover, chaperones|Function unknown
GC_00006085	Methanosarcina sp. AD1	COG2202|COG4251	PAS domain (PAS) (PDB:2MWG)|Bacteriophytochrome (light-regulated signal transduction histidine kinase) (PDB:2VEA)	Signal transduction mechanisms|Signal transduction mechanisms
GC_00006224	Methanosarcina sp. AD1	COG1266	Membrane protease YdiL, CAAX protease family (YdiL)	Posttranslational modification, protein turnover, chaperones
GC_00006253	Methanosarcina sp. AD1	COG3677	Transposase InsA (InsA)	Mobilome: prophages, transposons
GC_00006287	Methanosarcina sp. AD1	COG0642|COG2202|COG3829	Signal transduction histidine kinase (BaeS) (PDB:1JOY)|PAS domain (PAS) (PDB:2MWG)|RocR-type transcriptional regulator, contains PAS, AAA-type ATPase, and DNA-binding Fis domains (RocR)	Signal transduction mechanisms|Signal transduction mechanisms|Transcription|Signal transduction mechanisms
GC_00006308	Methanosarcina sp. AD1	COG1982	Arginine/lysine/ornithine decarboxylase (LdcC) (PDB:1C4K)	Amino acid transport and metabolism
GC_00006425	Methanosarcina sp. AD1	COG3639	ABC-type phosphate/phosphonate transport system, permease component (PhnE)	Inorganic ion transport and metabolism
GC_00006566	Methanosarcina sp. AD1	COG1572	Serine protease, subtilase family	Posttranslational modification, protein turnover, chaperones
GC_00006749	Methanosarcina sp. AD1	COG3212	PepSY domain containing protein, regulator of zincin peptidase activity (YkoI) (PDB:4EXR) (PUBMED:15124630)	Posttranslational modification, protein turnover, chaperones
GC_00006786	Methanosarcina sp. AD1	COG4193	Beta- N-acetylglucosaminidase (LytD) (PDB:6FXO)	Carbohydrate transport and metabolism
GC_00006842	Methanosarcina sp. AD1	COG1572	Serine protease, subtilase family	Posttranslational modification, protein turnover, chaperones
GC_00006852	Methanosarcina sp. AD1	COG1196	Chromosome segregation ATPase Smc (Smc) (PDB:5XG3)	Cell cycle control, cell division, chromosome partitioning
GC_00006919	Methanosarcina sp. AD1	COG5930	CRISPR-Cas system type I-D effector complex large subunit Cas10d/Csc3, contains HD superfamily nuclease domain (Cas10d)	Defense mechanisms
GC_00006963	Methanosarcina sp. AD1	COG3625	Alpha-D-ribose 1-methylphosphonate 5-triphosphate synthase subunit PhnH (PhnH) (PDB:2FSU)	Inorganic ion transport and metabolism
GC_00007029	Methanosarcina sp. AD1	COG4193	Beta- N-acetylglucosaminidase (LytD) (PDB:6FXO)	Carbohydrate transport and metabolism
GC_00007047	Methanosarcina sp. AD1	COG1266	Membrane protease YdiL, CAAX protease family (YdiL)	Posttranslational modification, protein turnover, chaperones
GC_00007060	Methanosarcina sp. AD1	COG1502	Phosphatidylserine/phosphatidylglycerophosphate/cardiolipin synthase (Cls) (PDB:1BYR)	Lipid transport and metabolism
GC_00007135	Methanosarcina sp. AD1	COG3454	Alpha-D-ribose 1-methylphosphonate 5-triphosphate diphosphatase PhnM (PhnM)	Inorganic ion transport and metabolism
GC_00007155	Methanosarcina sp. AD1	COG2512	Predicted transcriptional regulator, contains CW (cell wall-binding) repeats and an HTH domain	General function prediction only
GC_00007183	Methanosarcina sp. AD1	COG0433	Archaeal DNA helicase HerA or a related bacterial ATPase, contains HAS-barrel and ATPase domains (HerA) (PDB:4D2I)	Replication, recombination and repair
GC_00007209	Methanosarcina sp. AD1	COG0596	2-succinyl-6-hydroxy-2,4-cyclohexadiene-1-carboxylate synthase MenH and related esterases, alpha/beta hydrolase fold (MenH) (PDB:4MYS)	Coenzyme transport and metabolism|General function prediction only
GC_00007243	Methanosarcina sp. AD1	COG2814	Predicted arabinose efflux permease AraJ, MFS family (AraJ) (PDB:4LDS)	Carbohydrate transport and metabolism
GC_00007273	Methanosarcina sp. AD1	COG2764	Zn-dependent glyoxalase, PhnB family (PhnB) (PDB:5KEF) (PUBMED:28034013)	Energy production and conversion
GC_00007299	Methanosarcina sp. AD1	COG3420	Nitrous oxide reductase accessory protein NosD, contains tandem CASH domains (NosD) (PDB:2KZW)	Inorganic ion transport and metabolism
GC_00007374	Methanosarcina sp. AD1	COG0574	Phosphoenolpyruvate synthase/pyruvate phosphate dikinase (PpsA) (PDB:5HV6)	Carbohydrate transport and metabolism
GC_00007535	Methanosarcina sp. AD1	COG1902	2,4-dienoyl-CoA reductase or related NADH-dependent reductase, Old Yellow Enzyme (OYE) family (FadH) (PDB:1BWK)	Energy production and conversion
GC_00007539	Methanosarcina sp. AD1	COG0739	Murein DD-endopeptidase MepM and murein hydrolase activator NlpD, contains LysM domain (NlpD) (PDB:2GU1)	Cell wall/membrane/envelope biogenesis
GC_00007658	Methanosarcina sp. AD1	COG0463	Glycosyltransferase involved in cell wall bisynthesis (WcaA) (PDB:5MLZ)	Cell wall/membrane/envelope biogenesis
GC_00007719	Methanosarcina sp. AD1	COG0596	2-succinyl-6-hydroxy-2,4-cyclohexadiene-1-carboxylate synthase MenH and related esterases, alpha/beta hydrolase fold (MenH) (PDB:4MYS)	Coenzyme transport and metabolism|General function prediction only
GC_00007766	Methanosarcina sp. AD1	COG3187	Heat shock protein HslJ (HslJ) (PDB:2KTS)	Posttranslational modification, protein turnover, chaperones
GC_00007778	Methanosarcina sp. AD1	COG2091	Phosphopantetheinyl transferase (Sfp) (PDB:1QR0)	Coenzyme transport and metabolism
GC_00007847	Methanosarcina sp. AD1	COG1514	RNA 2',3'-cyclic phosphodiesterase (2'-5' RNA ligase) (ThpR) (PDB:1IUH) (PUBMED:25239919)	Translation, ribosomal structure and biogenesis
GC_00007884	Methanosarcina sp. AD1	COG5930	CRISPR-Cas system type I-D effector complex large subunit Cas10d/Csc3, contains HD superfamily nuclease domain (Cas10d)	Defense mechanisms
GC_00008018	Methanosarcina sp. AD1	COG0277	FAD/FMN-containing lactate dehydrogenase/glycolate oxidase (GlcD) (PDB:1AHU)	Energy production and conversion
GC_00008040	Methanosarcina sp. AD1	COG1136	ABC-type lipoprotein export system, ATPase component (LolD) (PDB:5GKO)	Cell wall/membrane/envelope biogenesis
GC_00008108	Methanosarcina sp. AD1	COG0451	Nucleoside-diphosphate-sugar epimerase (WcaG) (PDB:2X4G)	Cell wall/membrane/envelope biogenesis
GC_00008131	Methanosarcina sp. AD1	COG3420	Nitrous oxide reductase accessory protein NosD, contains tandem CASH domains (NosD) (PDB:2KZW)	Inorganic ion transport and metabolism
GC_00008203	Methanosarcina sp. AD1	COG0456	Ribosomal protein S18 acetylase RimI and related acetyltransferases (RimI) (PDB:1GHE)	Translation, ribosomal structure and biogenesis
GC_00008286	Methanosarcina sp. AD1	COG1203|COG1205	CRISPR-Cas type I system-associated endonuclease/helicase Cas3 (Cas3)|ATP-dependent helicase YprA, contains C-terminal metal-binding DUF1998 domain (YprA)	Defense mechanisms|Replication, recombination and repair
GC_00008366	Methanosarcina sp. AD1	COG0463	Glycosyltransferase involved in cell wall bisynthesis (WcaA) (PDB:5MLZ)	Cell wall/membrane/envelope biogenesis
GC_00008370	Methanosarcina sp. AD1	COG0596	2-succinyl-6-hydroxy-2,4-cyclohexadiene-1-carboxylate synthase MenH and related esterases, alpha/beta hydrolase fold (MenH) (PDB:4MYS)	Coenzyme transport and metabolism|General function prediction only
GC_00008444	Methanosarcina sp. AD1	COG0438	Glycosyltransferase involved in cell wall bisynthesis (RfaB) (PDB:2IV7)	Cell wall/membrane/envelope biogenesis
GC_00008484	Methanosarcina sp. AD1	COG0596	2-succinyl-6-hydroxy-2,4-cyclohexadiene-1-carboxylate synthase MenH and related esterases, alpha/beta hydrolase fold (MenH) (PDB:4MYS)	Coenzyme transport and metabolism|General function prediction only
GC_00008538	Methanosarcina sp. AD1	COG1600	Epoxyqueuosine reductase QueG (queuosine biosynthesis) (QueG) (PDB:5D08) (PUBMED:2150253)	Translation, ribosomal structure and biogenesis
GC_00008556	Methanosarcina sp. AD1	COG3794	Plastocyanin (PetE) (PDB:3BQV)	Energy production and conversion
GC_00008590	Methanosarcina sp. AD1	COG0475	Kef-type K+ transport system, membrane component KefB (KefB) (PDB:4BWZ)	Inorganic ion transport and metabolism
GC_00008669	Methanosarcina sp. AD1	COG0535	Radical SAM superfamily maturase, SkfB/NifB/PqqE family (SkfB) (PDB:6Q2P) (PUBMED:23282011)	Cell cycle control, cell division, chromosome partitioning|Coenzyme transport and metabolism
GC_00008720	Methanosarcina sp. AD1	COG1664	Cytoskeletal protein CcmA, bactofilin family (CcmA) (PDB:2N3D)	Cytoskeleton
GC_00008725	Methanosarcina sp. AD1	COG3624	Alpha-D-ribose 1-methylphosphonate 5-triphosphate synthase subunit PhnG (PhnG) (PDB:4XB6)	Inorganic ion transport and metabolism
GC_00008904	Methanosarcina sp. AD1	COG1974	SOS-response transcriptional repressor LexA (RecA-mediated autopeptidase) (LexA) (PDB:1AY9)	Transcription|Signal transduction mechanisms
GC_00008965	Methanosarcina sp. AD1	COG3638	ABC-type phosphate/phosphonate transport system, ATPase component (PhnC)	Inorganic ion transport and metabolism
GC_00009008	Methanosarcina sp. AD1	COG3118	Chaperedoxin CnoX, contains thioredoxin-like and TPR-like domains, YbbN/TrxSC family (CnoX) (PDB:3QDN) (PUBMED:21498507;29754824)	Posttranslational modification, protein turnover, chaperones
GC_00009022	Methanosarcina sp. AD1	COG0739|COG5479	Murein DD-endopeptidase MepM and murein hydrolase activator NlpD, contains LysM domain (NlpD) (PDB:2GU1)|LGFP repeat-containing protein, may be involved in cell wall binding (Psp3) (PUBMED:18629042)	Cell wall/membrane/envelope biogenesis|Cell wall/membrane/envelope biogenesis
GC_00009094	Methanosarcina sp. AD1	COG3626	Alpha-D-ribose 1-methylphosphonate 5-triphosphate synthase subunit PhnI (PhnI)	Inorganic ion transport and metabolism
GC_00009098	Methanosarcina sp. AD1	COG0643	Chemotaxis protein histidine kinase CheA (CheA) (PDB:1B3Q)	Signal transduction mechanisms
GC_00009181	Methanosarcina sp. AD1	COG3221	ABC-type phosphate/phosphonate transport system, periplasmic component (PhnD) (PDB:3S4U)	Inorganic ion transport and metabolism
GC_00009202	Methanosarcina sp. AD1	COG5950	CRISPR-Cas system type II-D effector complex subunit Csx10, RAMP superfamily Cas5 group (Csx10gr5)	Defense mechanisms
GC_00009210	Methanosarcina sp. AD1	COG4122	tRNA 5-hydroxyU34 O-methylase TrmR/YrrM (TrmR) (PDB:1H1D) (PUBMED:29982645)	Translation, ribosomal structure and biogenesis
GC_00009234	Methanosarcina sp. AD1	COG1208	NDP-sugar pyrophosphorylase, includes eIF-2Bgamma, eIF-2Bepsilon, and LPS biosynthesis protein s (GCD1) (PDB:6JQ8)	Translation, ribosomal structure and biogenesis|Cell wall/membrane/envelope biogenesis
GC_00009284	Methanosarcina sp. AD1	COG1082	Sugar phosphate isomerase/epimerase (YcjR) (PDB:3KTC) (PUBMED:30742415)	Carbohydrate transport and metabolism
GC_00009322	Methanosarcina sp. AD1	COG0607	Rhodanese-related sulfurtransferase (PspE) (PDB:1TQ1)	Inorganic ion transport and metabolism
GC_00009408	Methanosarcina sp. AD1	COG2026	mRNA-degrading endonuclease RelE, toxin component of the RelBE toxin-antitoxin system (RelE) (PDB:1WMI)	Defense mechanisms
GC_00009516	Methanosarcina sp. AD1	COG4548	Nitric oxide reductase activation protein (NorD)	Inorganic ion transport and metabolism
GC_00009545	Methanosarcina sp. AD1	COG2835	RNA methyltransferase activator Trm112/YbaR (Trm112) (PDB:2KPI) (PUBMED:27986851;30010922)	Translation, ribosomal structure and biogenesis
GC_00009547	Methanosarcina sp. AD1	COG5323	Phage large terminase packaging protein	Mobilome: prophages, transposons
GC_00009572	Methanosarcina sp. AD1	COG3177	Fic family protein (PDB:3CUC)	Transcription
GC_00009630	Methanosarcina sp. AD1	COG1680	CubicO group peptidase, beta-lactamase class C family (AmpC) (PDB:1BLS)	Defense mechanisms
GC_00009645	Methanosarcina sp. AD1	COG4193	Beta- N-acetylglucosaminidase (LytD) (PDB:6FXO)	Carbohydrate transport and metabolism
GC_00009685	Methanosarcina sp. AD1	COG4107	ABC-type phosphonate transport system, ATPase component PhnK (PhnK) (PUBMED:19516334)	Inorganic ion transport and metabolism
GC_00009787	Methanosarcina sp. AD1	COG0037	tRNA(Ile)-lysidine synthase TilS/MesJ (TilS) (PDB:1NI5) (PUBMED:21435031)	Translation, ribosomal structure and biogenesis
GC_00009845	Methanosarcina sp. AD1	COG3627	Alpha-D-ribose 1-methylphosphonate 5-phosphate C-P lyase PhnJ (PhnJ) (PDB:4XB6)	Inorganic ion transport and metabolism
GC_00010019	Methanosarcina sp. AD1	COG5948	CRISPR-Cas system type I-D effector complex subunit Csc2, RAMP superfamily Cas7 group (Csc2gr7)	Defense mechanisms
GC_00004331	Methanosarcina sp. AD2	COG3291|COG3420	Uncharacterized conserved protein, PKD repeat domain (PDB:2KZW)|Nitrous oxide reductase accessory protein NosD, contains tandem CASH domains (NosD) (PDB:2KZW)	Function unknown|Inorganic ion transport and metabolism
GC_00005129	Methanosarcina sp. AD2	COG3177	Fic family protein (PDB:3CUC)	Transcription
GC_00005351	Methanosarcina sp. AD2	COG5036	SPX domain-containing protein involved in vacuolar polyphosphate accumulation (PDB:3G3O)	Inorganic ion transport and metabolism|Intracellular trafficking, secretion, and vesicular transport
GC_00005414	Methanosarcina sp. AD2	COG0596	2-succinyl-6-hydroxy-2,4-cyclohexadiene-1-carboxylate synthase MenH and related esterases, alpha/beta hydrolase fold (MenH) (PDB:4MYS)	Coenzyme transport and metabolism|General function prediction only
GC_00005509	Methanosarcina sp. AD2	COG1404	Serine protease, subtilisin family (AprE) (PDB:1SCJ)	Posttranslational modification, protein turnover, chaperones
GC_00005599	Methanosarcina sp. AD2	COG0596	2-succinyl-6-hydroxy-2,4-cyclohexadiene-1-carboxylate synthase MenH and related esterases, alpha/beta hydrolase fold (MenH) (PDB:4MYS)	Coenzyme transport and metabolism|General function prediction only
GC_00005618	Methanosarcina sp. AD2	COG3187	Heat shock protein HslJ (HslJ) (PDB:2KTS)	Posttranslational modification, protein turnover, chaperones
GC_00005762	Methanosarcina sp. AD2	COG2931	Ca2+-binding protein, RTX toxin-related (PDB:1AF0) (PUBMED:15135544)	Secondary metabolites biosynthesis, transport and catabolism
GC_00005933	Methanosarcina sp. AD2	COG0732	Restriction endonuclease S subunit (HsdS) (PDB:1YDX)	Defense mechanisms
GC_00005994	Methanosarcina sp. AD2	COG4675	Phage tail collar domain (MdpB) (PDB:1OCY) (PUBMED:16554069;29204885)	Mobilome: prophages, transposons
GC_00006049	Methanosarcina sp. AD2	COG3409	Peptidoglycan-binding (PGRP) domain of peptidoglycan hydrolases (PGRP) (PDB:4FET)	Cell wall/membrane/envelope biogenesis
GC_00006171	Methanosarcina sp. AD2	COG1598	Antitoxin component HicB of the HicAB toxin-antitoxin system (HicB) (PDB:4P78) (PUBMED:19060138)	Defense mechanisms
GC_00006196	Methanosarcina sp. AD2	COG0765|COG0834	ABC-type amino acid transport system, permease component (HisM) (PDB:4YMS)|ABC-type amino acid transport/signal transduction system, periplasmic component/domain (HisJ) (PDB:1GGG)	Amino acid transport and metabolism|Amino acid transport and metabolism|Signal transduction mechanisms
GC_00006306	Methanosarcina sp. AD2	COG2885	Outer membrane protein OmpA and related peptidoglycan-associated (lipo)proteins (OmpA) (PDB:1OAP)	Cell wall/membrane/envelope biogenesis
GC_00006403	Methanosarcina sp. AD2	COG1167	DNA-binding transcriptional regulator, MocR family, contains an aminotransferase domain (ARO8) (PDB:2R2N)	Transcription|Amino acid transport and metabolism
GC_00006410	Methanosarcina sp. AD2	COG3409	Peptidoglycan-binding (PGRP) domain of peptidoglycan hydrolases (PGRP) (PDB:4FET)	Cell wall/membrane/envelope biogenesis
GC_00006474	Methanosarcina sp. AD2	COG2075	Ribosomal protein L24E (RPL24A)	Translation, ribosomal structure and biogenesis
GC_00006526	Methanosarcina sp. AD2	COG1977	Molybdopterin synthase sulfur carrier subunit MoaD (MoaD) (PDB:1FM0) (PUBMED:32239579)	Coenzyme transport and metabolism
GC_00006641	Methanosarcina sp. AD2	COG0438	Glycosyltransferase involved in cell wall bisynthesis (RfaB) (PDB:2IV7)	Cell wall/membrane/envelope biogenesis
GC_00006775	Methanosarcina sp. AD2	COG1216	Glycosyltransferase, GT2 family (WcaE) (PDB:2Z86)	Carbohydrate transport and metabolism
GC_00006959	Methanosarcina sp. AD2	COG0326	Molecular chaperone, HSP90 family (HtpG) (PDB:1Y4S) (PUBMED:30150682)	Posttranslational modification, protein turnover, chaperones
GC_00006968	Methanosarcina sp. AD2	COG1305	Transglutaminase-like enzyme, putative cysteine protease (YebA) (PDB:3ISR)	Posttranslational modification, protein turnover, chaperones
GC_00006999	Methanosarcina sp. AD2	COG0657	Acetyl esterase/lipase (Aes) (PDB:1EVQ)	Lipid transport and metabolism
GC_00007043	Methanosarcina sp. AD2	COG1520|COG3291|COG3420	Outer membrane protein assembly factor BamB, contains PQQ-like beta-propeller repeat (PQQ) (PDB:6TJG)|Uncharacterized conserved protein, PKD repeat domain (PDB:2KZW)|Nitrous oxide reductase accessory protein NosD, contains tandem CASH domains (NosD) (PDB:2KZW)	Cell wall/membrane/envelope biogenesis|Function unknown|Inorganic ion transport and metabolism
GC_00007260	Methanosarcina sp. AD2	COG4193	Beta- N-acetylglucosaminidase (LytD) (PDB:6FXO)	Carbohydrate transport and metabolism
GC_00007381	Methanosarcina sp. AD2	COG0732	Restriction endonuclease S subunit (HsdS) (PDB:1YDX)	Defense mechanisms
GC_00007502	Methanosarcina sp. AD2	COG0438	Glycosyltransferase involved in cell wall bisynthesis (RfaB) (PDB:2IV7)	Cell wall/membrane/envelope biogenesis
GC_00007544	Methanosarcina sp. AD2	COG0346	Catechol 2,3-dioxygenase or related enzyme, vicinal oxygen chelate (VOC) family (GloA) (PDB:3R4Q) (PUBMED:11830595)	Secondary metabolites biosynthesis, transport and catabolism
GC_00007856	Methanosarcina sp. AD2	COG4974	Site-specific recombinase XerD (XerD) (PDB:1A0P)	Replication, recombination and repair
GC_00007859	Methanosarcina sp. AD2	COG0189	Glutathione synthase, LysX or RimK-type ligase, ATP-grasp superfamily (LysX) (PDB:1GLV)	Amino acid transport and metabolism|Coenzyme transport and metabolism|Translation, ribosomal structure and biogenesis|Secondary metabolites biosynthesis, transport and catabolism
GC_00007868	Methanosarcina sp. AD2	COG0515|COG1470|COG1716	Serine/threonine protein kinase (SPS1) (PDB:6G4J)|Uncharacterized membrane protein (PDB:1EUT)|Forkhead associated (FHA) domain, binds pSer, pThr, pTyr (FHA) (PDB:2FEZ)	Signal transduction mechanisms|Function unknown|Signal transduction mechanisms
GC_00007906	Methanosarcina sp. AD2	COG3064|COG3409	Membrane protein TolA involved in colicin uptake (TolA) (PDB:1S62)|Peptidoglycan-binding (PGRP) domain of peptidoglycan hydrolases (PGRP) (PDB:4FET)	Cell wall/membrane/envelope biogenesis|Cell wall/membrane/envelope biogenesis
GC_00008005	Methanosarcina sp. AD2	COG1240	vWFA (von Willebrand factor type A) domain of Mg and Co chelatases (ChlD)	Coenzyme transport and metabolism
GC_00008315	Methanosarcina sp. AD2	COG3409	Peptidoglycan-binding (PGRP) domain of peptidoglycan hydrolases (PGRP) (PDB:4FET)	Cell wall/membrane/envelope biogenesis
GC_00008317	Methanosarcina sp. AD2	COG0438	Glycosyltransferase involved in cell wall bisynthesis (RfaB) (PDB:2IV7)	Cell wall/membrane/envelope biogenesis
GC_00008346	Methanosarcina sp. AD2	COG1075|COG3291	Triacylglycerol esterase/lipase EstA, alpha/beta hydrolase fold (EstA) (PDB:1I6W)|Uncharacterized conserved protein, PKD repeat domain (PDB:2KZW)	Lipid transport and metabolism|Function unknown
GC_00008452	Methanosarcina sp. AD2	COG0732	Restriction endonuclease S subunit (HsdS) (PDB:1YDX)	Defense mechanisms
GC_00008523	Methanosarcina sp. AD2	COG1216	Glycosyltransferase, GT2 family (WcaE) (PDB:2Z86)	Carbohydrate transport and metabolism
GC_00008667	Methanosarcina sp. AD2	COG3594	Fucose 4-O-acetylase or related acetyltransferase (NolL) (PUBMED:21697094)	Carbohydrate transport and metabolism
GC_00008743	Methanosarcina sp. AD2	COG0476	Molybdopterin or thiamine biosynthesis adenylyltransferase (ThiF) (PDB:1ZUD) (PUBMED:32239579)	Coenzyme transport and metabolism
GC_00008828	Methanosarcina sp. AD2	COG0463	Glycosyltransferase involved in cell wall bisynthesis (WcaA) (PDB:5MLZ)	Cell wall/membrane/envelope biogenesis
GC_00008837	Methanosarcina sp. AD2	COG3409	Peptidoglycan-binding (PGRP) domain of peptidoglycan hydrolases (PGRP) (PDB:4FET)	Cell wall/membrane/envelope biogenesis
GC_00009239	Methanosarcina sp. AD2	COG0732	Restriction endonuclease S subunit (HsdS) (PDB:1YDX)	Defense mechanisms
GC_00009519	Methanosarcina sp. AD2	COG2120	N-acetylglucosaminyl deacetylase, LmbE family (LmbE) (PDB:1Q74)	Carbohydrate transport and metabolism
GC_00009569	Methanosarcina sp. AD2	COG2885	Outer membrane protein OmpA and related peptidoglycan-associated (lipo)proteins (OmpA) (PDB:1OAP)	Cell wall/membrane/envelope biogenesis
GC_00009593	Methanosarcina sp. AD2	COG3593	Predicted ATP-dependent endonuclease of the OLD family, contains P-loop ATPase and TOPRIM domains (YbjD)	Replication, recombination and repair
GC_00009862	Methanosarcina sp. AD2	COG3291|COG5184	Uncharacterized conserved protein, PKD repeat domain (PDB:2KZW)|Alpha-tubulin suppressor ATS1 and related RCC1 domain-containing proteins (ATS1) (PDB:1A12)	Function unknown|Cell cycle control, cell division, chromosome partitioning|Cytoskeleton
GC_00009887	Methanosarcina sp. AD2	COG1285	Magnesium uptake protein YhiD/SapB, involved in acid resistance (SapB) (PUBMED:19798051)	Inorganic ion transport and metabolism
GC_00010003	Methanosarcina sp. AD2	COG0407	Uroporphyrinogen-III decarboxylase HemE (HemE) (PDB:2DG5)	Coenzyme transport and metabolism
GC_00005150		COG2865	Predicted transcriptional regulator, contains HTH domain (PDB:3LMM)	Transcription
GC_00005233	Methanosarcina mazei Liman	COG2120	N-acetylglucosaminyl deacetylase, LmbE family (LmbE) (PDB:1Q74)	Carbohydrate transport and metabolism
GC_00005239	Methanosarcina mazei Liman	COG0210|COG2887	Superfamily I DNA or RNA helicase (UvrD) (PDB:6PPR)|RecB family exonuclease (Slr0479)	Replication, recombination and repair|Replication, recombination and repair
GC_00005849	Methanosarcina mazei Liman	COG1196	Chromosome segregation ATPase Smc (Smc) (PDB:5XG3)	Cell cycle control, cell division, chromosome partitioning
GC_00005945	Methanosarcina mazei Liman	COG0732	Restriction endonuclease S subunit (HsdS) (PDB:1YDX)	Defense mechanisms
GC_00006034	Methanosarcina mazei Liman	COG1337	CRISPR-Cas system type III CSM-effector complex subunit Csm3, RAMP superfamily Cas7 group (Csm3) (PDB:6IFN)	Defense mechanisms
GC_00006086	Methanosarcina mazei Liman	COG4974	Site-specific recombinase XerD (XerD) (PDB:1A0P)	Replication, recombination and repair
GC_00006169	Methanosarcina mazei Liman	COG2189	Adenine specific DNA methylase Mod (Mod) (PDB:4ZCF)	Replication, recombination and repair
GC_00006401	Methanosarcina mazei Liman	COG0175	3'-phosphoadenosine 5'-phosphosulfate sulfotransferase (PAPS reductase)/FAD synthetase or related enzyme (CysD) (PDB:1ZUN)	Amino acid transport and metabolism|Coenzyme transport and metabolism
GC_00006608	Methanosarcina mazei Liman	COG4974	Site-specific recombinase XerD (XerD) (PDB:1A0P)	Replication, recombination and repair
GC_00006657	Methanosarcina mazei Liman	COG1061	Superfamily II DNA or RNA helicase (SSL2) (PDB:6JDE)	Transcription|Replication, recombination and repair
GC_00006788	Methanosarcina mazei Liman	COG4675	Phage tail collar domain (MdpB) (PDB:1OCY) (PUBMED:16554069;29204885)	Mobilome: prophages, transposons
GC_00007279	Methanosarcina mazei Liman	COG1086	NDP-sugar epimerase, includes UDP-GlcNAc-inverting 4,6-dehydratase FlaA1 and capsular polysaccharide biosynthesis protein EpsC (FlaA1) (PDB:2GN4)	Cell wall/membrane/envelope biogenesis|Posttranslational modification, protein turnover, chaperones
GC_00007354	Methanosarcina mazei Liman	COG5000	Signal transduction histidine kinase NtrY involved in nitrogen fixation and metabolism regulation (NtrY)	Signal transduction mechanisms
GC_00007357	Methanosarcina mazei Liman	COG0601	ABC-type dipeptide/oligopeptide/nickel transport system, permease component (DppB)	Amino acid transport and metabolism|Inorganic ion transport and metabolism
GC_00007396	Methanosarcina mazei Liman	COG0419	DNA repair exonuclease SbcCD ATPase subunit (SbcC) (PDB:3QKR)	Replication, recombination and repair
GC_00007709	Methanosarcina mazei Liman	COG4974	Site-specific recombinase XerD (XerD) (PDB:1A0P)	Replication, recombination and repair
GC_00007889	Methanosarcina mazei Liman	COG0210	Superfamily I DNA or RNA helicase (UvrD) (PDB:6PPR)	Replication, recombination and repair
GC_00008123	Methanosarcina mazei Liman	COG0535	Radical SAM superfamily maturase, SkfB/NifB/PqqE family (SkfB) (PDB:6Q2P) (PUBMED:23282011)	Cell cycle control, cell division, chromosome partitioning|Coenzyme transport and metabolism
GC_00008228	Methanosarcina mazei Liman	COG0439	Biotin carboxylase (AccC) (PDB:1BNC)	Lipid transport and metabolism
GC_00008331	Methanosarcina mazei Liman	COG0860	N-acetylmuramoyl-L-alanine amidase (AmiC) (PDB:1JWQ)	Cell wall/membrane/envelope biogenesis
GC_00008365	Methanosarcina mazei Liman	COG1387	Histidinol phosphatase or related hydrolase of the PHP family (HIS2) (PDB:1M65)	Amino acid transport and metabolism|General function prediction only
GC_00008592	Methanosarcina mazei Liman	COG1280	Threonine/homoserine/homoserine lactone efflux protein (RhtB)	Amino acid transport and metabolism
GC_00008593	Methanosarcina mazei Liman	COG0210	Superfamily I DNA or RNA helicase (UvrD) (PDB:6PPR)	Replication, recombination and repair
GC_00008853	Methanosarcina mazei Liman	COG1061	Superfamily II DNA or RNA helicase (SSL2) (PDB:6JDE)	Transcription|Replication, recombination and repair
GC_00009157	Methanosarcina mazei Liman	COG1479	DNAse/DNA nickase specific for phosphorothioated or glycosylated phage DNA, GmrSD/DndB/SspE family, contains DUF262 and HNH nuclease domains (GmrSD) (PDB:6JIV) (PUBMED:17188297;32251370)	Defense mechanisms
GC_00009500	Methanosarcina mazei Liman	COG0677	UDP-N-acetyl-D-mannosaminuronate dehydrogenase (WecC) (PDB:3OJL)	Cell wall/membrane/envelope biogenesis
GC_00009609	Methanosarcina mazei Liman	COG3593	Predicted ATP-dependent endonuclease of the OLD family, contains P-loop ATPase and TOPRIM domains (YbjD)	Replication, recombination and repair
GC_00009699	Methanosarcina mazei Liman	COG0540	Aspartate carbamoyltransferase, catalytic subunit (PyrB) (PDB:1NBE)	Nucleotide transport and metabolism
GC_00009894	Methanosarcina mazei Liman	COG2944	DNA-binding transcriptional regulator YiaG, XRE-type HTH domain (YiaG) (PDB:5JAA)	Transcription
GC_00009913	Methanosarcina mazei Liman	COG0732	Restriction endonuclease S subunit (HsdS) (PDB:1YDX)	Defense mechanisms
GC_00003031	Methanocella ebodensis WT	COG2202|COG3920	PAS domain (PAS) (PDB:2MWG)|Two-component sensor histidine kinase, HisKA and HATPase domains (PDB:4R39)	Signal transduction mechanisms|Signal transduction mechanisms
GC_00003031	Methanocella ebodensis WT	COG2202|COG3920	PAS domain (PAS) (PDB:2MWG)|Two-component sensor histidine kinase, HisKA and HATPase domains (PDB:4R39)	Signal transduction mechanisms|Signal transduction mechanisms
GC_00003055	Methanocella ebodensis WT	COG1853	FMN reductase RutF, DIM6/NTAB family (RutF) (PDB:1EJE)	Energy production and conversion
GC_00003055	Methanocella ebodensis WT	COG1853	FMN reductase RutF, DIM6/NTAB family (RutF) (PDB:1EJE)	Energy production and conversion
GC_00003627	Methanocella ebodensis WT	COG5513	Chagasin-like inhibitor of cysteine peptidase, I42 family (ICP) (PUBMED:12142451;17561110)	Posttranslational modification, protein turnover, chaperones
GC_00003631	Methanocella ebodensis WT	COG4974	Site-specific recombinase XerD (XerD) (PDB:1A0P)	Replication, recombination and repair
GC_00003674	Methanocella ebodensis WT	COG0456	Ribosomal protein S18 acetylase RimI and related acetyltransferases (RimI) (PDB:1GHE)	Translation, ribosomal structure and biogenesis
GC_00003685	Methanocella ebodensis WT	COG1418	HD superfamily phosphodieaserase, includes HD domain of RNase Y (RnaY) (PDB:3DTO) (PUBMED:19779461)	Translation, ribosomal structure and biogenesis|General function prediction only
GC_00003744	Methanocella ebodensis WT	COG1132	ABC-type multidrug transport system, ATPase and permease component (MdlB) (PDB:2HYD)	Defense mechanisms
GC_00003772	Methanocella ebodensis WT	COG2197	DNA-binding response regulator, NarL/FixJ family, contains REC and HTH domains (CitB) (PDB:1A04)	Signal transduction mechanisms|Transcription
GC_00003811	Methanocella ebodensis WT	COG0431|COG0655	NAD(P)H-dependent FMN reductase (SsuE) (PDB:6DQI)|Multimeric flavodoxin WrbA, includes NAD(P)H:quinone oxidoreductase (WrbA) (PDB:4DY4)	Energy production and conversion|Energy production and conversion
GC_00003858	Methanocella ebodensis WT	COG4930	Predicted ATP-dependent Lon-type protease	Posttranslational modification, protein turnover, chaperones
GC_00003863	Methanocella ebodensis WT	COG1600	Epoxyqueuosine reductase QueG (queuosine biosynthesis) (QueG) (PDB:5D08) (PUBMED:2150253)	Translation, ribosomal structure and biogenesis
GC_00003899	Methanocella ebodensis WT	COG0840|COG2202	Methyl-accepting chemotaxis protein (MCP) (Tar) (PDB:1QU7)|PAS domain (PAS) (PDB:2MWG)	Signal transduction mechanisms|Signal transduction mechanisms
GC_00003932	Methanocella ebodensis WT	COG0433	Archaeal DNA helicase HerA or a related bacterial ATPase, contains HAS-barrel and ATPase domains (HerA) (PDB:4D2I)	Replication, recombination and repair
GC_00003951	Methanocella ebodensis WT	COG1277	ABC-type transport system involved in multi-copper enzyme maturation, permease component (NosY)	Posttranslational modification, protein turnover, chaperones
GC_00003969	Methanocella ebodensis WT	COG4974	Site-specific recombinase XerD (XerD) (PDB:1A0P)	Replication, recombination and repair
GC_00004084	Methanocella ebodensis WT	COG2247|COG2340	Putative cell wall-binding domain (amidase enhancer), LytB superfamily (LytB) (PDB:5J6Q)|Spore germination protein YkwD and related proteins with CAP (CSP/antigen 5/PR1) domain (YkwD) (PDB:1CFE) (PUBMED:31199835)	Cell wall/membrane/envelope biogenesis|Cell cycle control, cell division, chromosome partitioning|General function prediction only
GC_00004094	Methanocella ebodensis WT	COG0745	DNA-binding response regulator, OmpR family, contains REC and winged-helix (wHTH) domain (OmpR) (PDB:1XHF)	Signal transduction mechanisms|Transcription
GC_00004115	Methanocella ebodensis WT	COG3315	O-Methyltransferase involved in polyketide biosynthesis (YktD) (PDB:1RJD)	Secondary metabolites biosynthesis, transport and catabolism
GC_00004118	Methanocella ebodensis WT	COG0640	DNA-binding transcriptional regulator, ArsR family (ArsR) (PDB:3F6V)	Transcription
GC_00004126	Methanocella ebodensis WT	COG4974	Site-specific recombinase XerD (XerD) (PDB:1A0P)	Replication, recombination and repair
GC_00004164	Methanocella ebodensis WT	COG4974	Site-specific recombinase XerD (XerD) (PDB:1A0P)	Replication, recombination and repair
GC_00004167	Methanocella ebodensis WT	COG1240	vWFA (von Willebrand factor type A) domain of Mg and Co chelatases (ChlD)	Coenzyme transport and metabolism
GC_00004201	Methanocella ebodensis WT	COG1112|COG1196	Superfamily I DNA and/or RNA helicase (DNA2) (PDB:2GJK)|Chromosome segregation ATPase Smc (Smc) (PDB:5XG3)	Replication, recombination and repair|Cell cycle control, cell division, chromosome partitioning
GC_00004210	Methanocella ebodensis WT	COG0784|COG2202|COG2203|COG3829	CheY-like REC (receiver) domain, includes chemotaxis protein CheY and sporulation regulator Spo0F (CheY) (PDB:6QRJ)|PAS domain (PAS) (PDB:2MWG)|GAF domain (GAF)|RocR-type transcriptional regulator, contains PAS, AAA-type ATPase, and DNA-binding Fis domains (RocR)	Signal transduction mechanisms|Signal transduction mechanisms|Signal transduction mechanisms|Transcription|Signal transduction mechanisms
GC_00004230	Methanocella ebodensis WT	COG5184	Alpha-tubulin suppressor ATS1 and related RCC1 domain-containing proteins (ATS1) (PDB:1A12)	Cell cycle control, cell division, chromosome partitioning|Cytoskeleton
GC_00004273	Methanocella ebodensis WT	COG0443	Molecular chaperone DnaK (HSP70) (DnaK) (PDB:3I33)	Posttranslational modification, protein turnover, chaperones
GC_00004276	Methanocella ebodensis WT	COG4635	Protoporphyrinogen IX oxidase, menaquinone-dependent (flavodoxin domain) (HemG) (PUBMED:17873039)	Coenzyme transport and metabolism
GC_00004294	Methanocella ebodensis WT	COG2202|COG3920	PAS domain (PAS) (PDB:2MWG)|Two-component sensor histidine kinase, HisKA and HATPase domains (PDB:4R39)	Signal transduction mechanisms|Signal transduction mechanisms
GC_00004297	Methanocella ebodensis WT	COG1843|COG3386	Flagellar hook-capping protein FlgD (FlgD) (PDB:6IEF)|Sugar lactone lactonase YvrE (YvrE) (PDB:1E1A)	Cell motility|Carbohydrate transport and metabolism
GC_00004394	Methanocella ebodensis WT	COG0784|COG2202|COG2203|COG3829	CheY-like REC (receiver) domain, includes chemotaxis protein CheY and sporulation regulator Spo0F (CheY) (PDB:6QRJ)|PAS domain (PAS) (PDB:2MWG)|GAF domain (GAF)|RocR-type transcriptional regulator, contains PAS, AAA-type ATPase, and DNA-binding Fis domains (RocR)	Signal transduction mechanisms|Signal transduction mechanisms|Signal transduction mechanisms|Transcription|Signal transduction mechanisms
GC_00004417	Methanocella ebodensis WT	COG0535	Radical SAM superfamily maturase, SkfB/NifB/PqqE family (SkfB) (PDB:6Q2P) (PUBMED:23282011)	Cell cycle control, cell division, chromosome partitioning|Coenzyme transport and metabolism
GC_00004426	Methanocella ebodensis WT	COG3420	Nitrous oxide reductase accessory protein NosD, contains tandem CASH domains (NosD) (PDB:2KZW)	Inorganic ion transport and metabolism
GC_00004431	Methanocella ebodensis WT	COG1760	L-serine deaminase (SdaA) (PDB:4RQO)	Amino acid transport and metabolism
GC_00004434	Methanocella ebodensis WT	COG0640	DNA-binding transcriptional regulator, ArsR family (ArsR) (PDB:3F6V)	Transcription
GC_00004442	Methanocella ebodensis WT	COG1277	ABC-type transport system involved in multi-copper enzyme maturation, permease component (NosY)	Posttranslational modification, protein turnover, chaperones
GC_00004467	Methanocella ebodensis WT	COG1843|COG3386	Flagellar hook-capping protein FlgD (FlgD) (PDB:6IEF)|Sugar lactone lactonase YvrE (YvrE) (PDB:1E1A)	Cell motility|Carbohydrate transport and metabolism
GC_00004505	Methanocella ebodensis WT	COG3398	Predicted transcriptional regulator, contains two HTH domains	Transcription
GC_00004566	Methanocella ebodensis WT	COG0716|COG1145	Flavodoxin (FldA) (PDB:1AG9)|Ferredoxin (NapF) (PDB:6FAH)	Energy production and conversion|Energy production and conversion
GC_00004571	Methanocella ebodensis WT	COG0438	Glycosyltransferase involved in cell wall bisynthesis (RfaB) (PDB:2IV7)	Cell wall/membrane/envelope biogenesis
GC_00004593	Methanocella ebodensis WT	COG1277	ABC-type transport system involved in multi-copper enzyme maturation, permease component (NosY)	Posttranslational modification, protein turnover, chaperones
GC_00004610	Methanocella ebodensis WT	COG2202|COG3920	PAS domain (PAS) (PDB:2MWG)|Two-component sensor histidine kinase, HisKA and HATPase domains (PDB:4R39)	Signal transduction mechanisms|Signal transduction mechanisms
GC_00004632	Methanocella ebodensis WT	COG1277	ABC-type transport system involved in multi-copper enzyme maturation, permease component (NosY)	Posttranslational modification, protein turnover, chaperones
GC_00004655	Methanocella ebodensis WT	COG1215	Glycosyltransferase, catalytic subunit of cellulose synthase and poly-beta-1,6-N-acetylglucosamine synthase (BcsA) (PDB:4HG6)	Cell motility
GC_00004679	Methanocella ebodensis WT	COG1309	DNA-binding protein, AcrR family, includes nucleoid occlusion protein SlmA (AcrR) (PDB:2QOP)	Transcription
GC_00004716	Methanocella ebodensis WT	COG1240	vWFA (von Willebrand factor type A) domain of Mg and Co chelatases (ChlD)	Coenzyme transport and metabolism
GC_00004729	Methanocella ebodensis WT	COG3291|COG4870	Uncharacterized conserved protein, PKD repeat domain (PDB:2KZW)|Cysteine protease, C1A family (PDB:1AEC)	Function unknown|Posttranslational modification, protein turnover, chaperones
GC_00004741	Methanocella ebodensis WT	COG1404|COG3391	Serine protease, subtilisin family (AprE) (PDB:1SCJ)|DNA-binding beta-propeller fold protein YncE (YncE) (PDB:3VGZ) (PUBMED:22120742;28628661)	Posttranslational modification, protein turnover, chaperones|General function prediction only
GC_00004839	Methanocella ebodensis WT	COG0602	Organic radical activating enzyme NrdG/QueE (QueE) (PUBMED:14660578;17384645)	Coenzyme transport and metabolism
GC_00004848	Methanocella ebodensis WT	COG3398	Predicted transcriptional regulator, contains two HTH domains	Transcription
GC_00004851	Methanocella ebodensis WT	COG3378	DNA primase, phage- or plasmid-associated	Mobilome: prophages, transposons
GC_00004893	Methanocella ebodensis WT	COG0326	Molecular chaperone, HSP90 family (HtpG) (PDB:1Y4S) (PUBMED:30150682)	Posttranslational modification, protein turnover, chaperones
GC_00004942	Methanocella ebodensis WT	COG0817	Holliday junction resolvasome RuvABC endonuclease subunit RuvC (RuvC) (PDB:1HJR)	Replication, recombination and repair
GC_00004979	Methanocella ebodensis WT	COG3467	Nitroimidazole reductase NimA or a related FMN-containing flavoprotein, pyridoxamine 5'-phosphate oxidase superfamily (NimA) (PDB:1W3O)	Defense mechanisms
GC_00004984	Methanocella ebodensis WT	COG1493	Serine kinase of the HPr protein, regulates carbohydrate metabolism (HprK) (PDB:1JB1)	Signal transduction mechanisms
GC_00005002	Methanocella ebodensis WT	COG3064	Membrane protein TolA involved in colicin uptake (TolA) (PDB:1S62)	Cell wall/membrane/envelope biogenesis
GC_00005003	Methanocella ebodensis WT	COG1309	DNA-binding protein, AcrR family, includes nucleoid occlusion protein SlmA (AcrR) (PDB:2QOP)	Transcription
GC_00005071	Methanocella ebodensis WT	COG0642|COG2202	Signal transduction histidine kinase (BaeS) (PDB:1JOY)|PAS domain (PAS) (PDB:2MWG)	Signal transduction mechanisms|Signal transduction mechanisms
GC_00005075	Methanocella ebodensis WT	COG3386	Sugar lactone lactonase YvrE (YvrE) (PDB:1E1A)	Carbohydrate transport and metabolism
GC_00005138	Methanocella ebodensis WT	COG2230	Cyclopropane fatty-acyl-phospholipid synthase and related methyltransferases (Cfa) (PDB:5Z9O)	Lipid transport and metabolism
GC_00005139	Methanocella ebodensis WT	COG3672	Predicted transglutaminase-like protein (PDB:4FGO)	Posttranslational modification, protein turnover, chaperones
GC_00005237	Methanocella ebodensis WT	COG2202|COG3920	PAS domain (PAS) (PDB:2MWG)|Two-component sensor histidine kinase, HisKA and HATPase domains (PDB:4R39)	Signal transduction mechanisms|Signal transduction mechanisms
GC_00005307	Methanocella ebodensis WT	COG1510	DNA-binding transcriptional regulator GbsR, MarR family (GbsR) (PDB:1KU9)	Transcription
GC_00005312	Methanocella ebodensis WT	COG0382	4-hydroxybenzoate polyprenyltransferase (UbiA) (PDB:4OD4) (PUBMED:28830929)	Coenzyme transport and metabolism
GC_00005406	Methanocella ebodensis WT	COG0438	Glycosyltransferase involved in cell wall bisynthesis (RfaB) (PDB:2IV7)	Cell wall/membrane/envelope biogenesis
GC_00005426	Methanocella ebodensis WT	COG0474	Magnesium-transporting ATPase (P-type) (MgtA) (PDB:1IWO)	Inorganic ion transport and metabolism
GC_00005554	Methanocella ebodensis WT	COG0438	Glycosyltransferase involved in cell wall bisynthesis (RfaB) (PDB:2IV7)	Cell wall/membrane/envelope biogenesis
GC_00005562	Methanocella ebodensis WT	COG1664	Cytoskeletal protein CcmA, bactofilin family (CcmA) (PDB:2N3D)	Cytoskeleton
GC_00005616	Methanocella ebodensis WT	COG0535	Radical SAM superfamily maturase, SkfB/NifB/PqqE family (SkfB) (PDB:6Q2P) (PUBMED:23282011)	Cell cycle control, cell division, chromosome partitioning|Coenzyme transport and metabolism
GC_00005647	Methanocella ebodensis WT	COG2208|COG3275	Phosphoserine phosphatase RsbU, regulator of sigma subunit (RsbU) (PDB:5UCG)|Sensor histidine kinase, LytS/YehU family (LytS)	Signal transduction mechanisms|Transcription|Signal transduction mechanisms
GC_00005684	Methanocella ebodensis WT	COG1305	Transglutaminase-like enzyme, putative cysteine protease (YebA) (PDB:3ISR)	Posttranslational modification, protein turnover, chaperones
GC_00005692	Methanocella ebodensis WT	COG2114	Adenylate cyclase, class 3 (AcyC) (PDB:1AB8)	Signal transduction mechanisms
GC_00005708	Methanocella ebodensis WT	COG5184	Alpha-tubulin suppressor ATS1 and related RCC1 domain-containing proteins (ATS1) (PDB:1A12)	Cell cycle control, cell division, chromosome partitioning|Cytoskeleton
GC_00005725	Methanocella ebodensis WT	COG2202|COG4251	PAS domain (PAS) (PDB:2MWG)|Bacteriophytochrome (light-regulated signal transduction histidine kinase) (PDB:2VEA)	Signal transduction mechanisms|Signal transduction mechanisms
GC_00005763	Methanocella ebodensis WT	COG0438	Glycosyltransferase involved in cell wall bisynthesis (RfaB) (PDB:2IV7)	Cell wall/membrane/envelope biogenesis
GC_00005800	Methanocella ebodensis WT	COG0693	Protein/nucleotide deglycase, PfpI/YajL/DJ-1 family (repair of methylglyoxal-glycated proteins and nucleic acids) (YajL) (PDB:5SY4) (PUBMED:19028889;28596309;26678554)	Defense mechanisms
GC_00005842	Methanocella ebodensis WT	COG1002	Type II restriction/modification system, endonuclease and methylase domains (YeeA) (PDB:5HR4)	Defense mechanisms
GC_00005853	Methanocella ebodensis WT	COG5281	Phage-related minor tail protein	Mobilome: prophages, transposons
GC_00005887	Methanocella ebodensis WT	COG0607	Rhodanese-related sulfurtransferase (PspE) (PDB:1TQ1)	Inorganic ion transport and metabolism
GC_00005899	Methanocella ebodensis WT	COG1063	Threonine dehydrogenase or related Zn-dependent dehydrogenase (Tdh) (PDB:4A2C)	Amino acid transport and metabolism|General function prediction only
GC_00005909	Methanocella ebodensis WT	COG1715	Restriction endonuclease Mrr (Mrr)	Defense mechanisms
GC_00005916	Methanocella ebodensis WT	COG1437	Adenylate cyclase class IV, CYTH domain (includes archaeal enzymes of unknown function) (CyaB) (PDB:1YEM)	Signal transduction mechanisms|General function prediction only
GC_00005930	Methanocella ebodensis WT	COG1695	DNA-binding transcriptional regulator, PadR family (PadR) (PDB:1XMA) (PUBMED:19096365)	Transcription
GC_00005936	Methanocella ebodensis WT	COG0642|COG2202	Signal transduction histidine kinase (BaeS) (PDB:1JOY)|PAS domain (PAS) (PDB:2MWG)	Signal transduction mechanisms|Signal transduction mechanisms
GC_00005941	Methanocella ebodensis WT	COG4974	Site-specific recombinase XerD (XerD) (PDB:1A0P)	Replication, recombination and repair
GC_00005945	Methanocella ebodensis WT	COG0640	DNA-binding transcriptional regulator, ArsR family (ArsR) (PDB:3F6V)	Transcription
GC_00005950	Methanocella ebodensis WT	COG0438	Glycosyltransferase involved in cell wall bisynthesis (RfaB) (PDB:2IV7)	Cell wall/membrane/envelope biogenesis
GC_00005953	Methanocella ebodensis WT	COG1240	vWFA (von Willebrand factor type A) domain of Mg and Co chelatases (ChlD)	Coenzyme transport and metabolism
GC_00005961	Methanocella ebodensis WT	COG0438|COG1216	Glycosyltransferase involved in cell wall bisynthesis (RfaB) (PDB:2IV7)|Glycosyltransferase, GT2 family (WcaE) (PDB:2Z86)	Cell wall/membrane/envelope biogenesis|Carbohydrate transport and metabolism
GC_00005977	Methanocella ebodensis WT	COG0053	Divalent metal cation (Fe/Co/Zn/Cd) efflux pump (FieF) (PDB:2QFI)	Inorganic ion transport and metabolism
GC_00006023	Methanocella ebodensis WT	COG0835	Chemotaxis signal transduction protein CheW (CheW) (PDB:2QDL)	Signal transduction mechanisms
GC_00006077	Methanocella ebodensis WT	COG2203	GAF domain (GAF)	Signal transduction mechanisms
GC_00006083	Methanocella ebodensis WT	COG0716|COG1145	Flavodoxin (FldA) (PDB:1AG9)|Ferredoxin (NapF) (PDB:6FAH)	Energy production and conversion|Energy production and conversion
GC_00006132	Methanocella ebodensis WT	COG0535	Radical SAM superfamily maturase, SkfB/NifB/PqqE family (SkfB) (PDB:6Q2P) (PUBMED:23282011)	Cell cycle control, cell division, chromosome partitioning|Coenzyme transport and metabolism
GC_00006175	Methanocella ebodensis WT	COG2339	Membrane proteinase PrsW, cleaves anti-sigma factor RsiW, M82 family (PrsW)	Signal transduction mechanisms
GC_00006192	Methanocella ebodensis WT	COG3979	Chitodextrinase (PDB:1WVU)	Carbohydrate transport and metabolism
GC_00006231	Methanocella ebodensis WT	COG1366	Anti-anti-sigma regulatory factor (antagonist of anti-sigma factor) (SpoIIAA) (PDB:1AUZ)	Signal transduction mechanisms
GC_00006262	Methanocella ebodensis WT	COG0840|COG2202	Methyl-accepting chemotaxis protein (MCP) (Tar) (PDB:1QU7)|PAS domain (PAS) (PDB:2MWG)	Signal transduction mechanisms|Signal transduction mechanisms
GC_00006362	Methanocella ebodensis WT	COG0863|COG1475	DNA modification methylase (YhdJ) (PDB:1BOO)|Chromosome segregation protein Spo0J, contains ParB-like nuclease domain (Spo0J) (PDB:1R71)	Replication, recombination and repair|Cell cycle control, cell division, chromosome partitioning
GC_00006385	Methanocella ebodensis WT	COG1835	Peptidoglycan/LPS O-acetylase OafA/YrhL, contains acyltransferase and SGNH-hydrolase domains (OafA)	Cell wall/membrane/envelope biogenesis
GC_00006407	Methanocella ebodensis WT	COG5184	Alpha-tubulin suppressor ATS1 and related RCC1 domain-containing proteins (ATS1) (PDB:1A12)	Cell cycle control, cell division, chromosome partitioning|Cytoskeleton
GC_00006425	Methanocella ebodensis WT	COG0463	Glycosyltransferase involved in cell wall bisynthesis (WcaA) (PDB:5MLZ)	Cell wall/membrane/envelope biogenesis
GC_00006427	Methanocella ebodensis WT	COG0716	Flavodoxin (FldA) (PDB:1AG9)	Energy production and conversion
GC_00006451	Methanocella ebodensis WT	COG1751	Ligand-binding C-terminal domain of pyruvate kinase, DUF1867 (PK) (PDB:1T57) (PUBMED:32095817)	Carbohydrate transport and metabolism|Signal transduction mechanisms
GC_00006481	Methanocella ebodensis WT	COG1961	Site-specific DNA recombinase SpoIVCA/DNA invertase PinE (SpoIVCA) (PDB:1GDT)	Replication, recombination and repair
GC_00006488	Methanocella ebodensis WT	COG2219|COG3378	Eukaryotic-type DNA primase, large subunit (PRI2)|DNA primase, phage- or plasmid-associated	Replication, recombination and repair|Mobilome: prophages, transposons
GC_00006555	Methanocella ebodensis WT	COG3582	CDC48-associated ubiquitin-like protein CUZ1, contains AN1-type Zn-finger (protection from As/Sb toxicity) (CUZ1) (PDB:5IJ4) (PUBMED:24121501;31403721)	Defense mechanisms
GC_00006603	Methanocella ebodensis WT	COG2172	Anti-sigma regulatory factor (Ser/Thr protein kinase) (RsbW) (PDB:1TIL)	Signal transduction mechanisms
GC_00006614	Methanocella ebodensis WT	COG2226	Ubiquinone/menaquinone biosynthesis C-methylase UbiE/MenG (UbiE) (PDB:4OBW)	Coenzyme transport and metabolism
GC_00006629	Methanocella ebodensis WT	COG1853	FMN reductase RutF, DIM6/NTAB family (RutF) (PDB:1EJE)	Energy production and conversion
GC_00006649	Methanocella ebodensis WT	COG2202|COG2204|COG3920	PAS domain (PAS) (PDB:2MWG)|DNA-binding transcriptional response regulator, NtrC family, contains REC, AAA-type ATPase, and a Fis-type DNA-binding domains (AtoC) (PDB:1ZY2)|Two-component sensor histidine kinase, HisKA and HATPase domains (PDB:4R39)	Signal transduction mechanisms|Signal transduction mechanisms|Signal transduction mechanisms
GC_00006652	Methanocella ebodensis WT	COG0642|COG2202	Signal transduction histidine kinase (BaeS) (PDB:1JOY)|PAS domain (PAS) (PDB:2MWG)	Signal transduction mechanisms|Signal transduction mechanisms
GC_00006680	Methanocella ebodensis WT	COG2244	Membrane protein involved in the export of O-antigen and teichoic acid (RfbX)	Cell wall/membrane/envelope biogenesis
GC_00006683	Methanocella ebodensis WT	COG0330	Regulator of protease activity HflC, stomatin/prohibitin superfamily (HflC)	Posttranslational modification, protein turnover, chaperones
GC_00006690	Methanocella ebodensis WT	COG2764	Zn-dependent glyoxalase, PhnB family (PhnB) (PDB:5KEF) (PUBMED:28034013)	Energy production and conversion
GC_00006693	Methanocella ebodensis WT	COG0655	Multimeric flavodoxin WrbA, includes NAD(P)H:quinone oxidoreductase (WrbA) (PDB:4DY4)	Energy production and conversion
GC_00006737	Methanocella ebodensis WT	COG2202|COG4251	PAS domain (PAS) (PDB:2MWG)|Bacteriophytochrome (light-regulated signal transduction histidine kinase) (PDB:2VEA)	Signal transduction mechanisms|Signal transduction mechanisms
GC_00006751	Methanocella ebodensis WT	COG3598	RecA-family ATPase (RepA)	Replication, recombination and repair
GC_00006848	Methanocella ebodensis WT	COG1322	DNA anti-recombination protein (rearrangement mutator) RmuC (RmuC)	Replication, recombination and repair
GC_00006878	Methanocella ebodensis WT	COG4933	Predicted transcriptional regulator, contains an HTH and PUA-like domains	Transcription
GC_00006902	Methanocella ebodensis WT	COG1305	Transglutaminase-like enzyme, putative cysteine protease (YebA) (PDB:3ISR)	Posttranslational modification, protein turnover, chaperones
GC_00006908	Methanocella ebodensis WT	COG2202|COG3920	PAS domain (PAS) (PDB:2MWG)|Two-component sensor histidine kinase, HisKA and HATPase domains (PDB:4R39)	Signal transduction mechanisms|Signal transduction mechanisms
GC_00006941	Methanocella ebodensis WT	COG0681	Signal peptidase I (LepB) (PDB:1B12) (PUBMED:1925027)	Intracellular trafficking, secretion, and vesicular transport
GC_00006979	Methanocella ebodensis WT	COG2227	2-polyprenyl-3-methyl-5-hydroxy-6-metoxy-1,4-benzoquinol methylase (UbiG) (PDB:1BHJ)	Coenzyme transport and metabolism
GC_00006980	Methanocella ebodensis WT	COG0286	Type I restriction-modification system, DNA methylase subunit (HsdM) (PDB:2AR0) (PUBMED:26872910)	Defense mechanisms
GC_00006989	Methanocella ebodensis WT	COG2219|COG3378	Eukaryotic-type DNA primase, large subunit (PRI2)|DNA primase, phage- or plasmid-associated	Replication, recombination and repair|Mobilome: prophages, transposons
GC_00006996	Methanocella ebodensis WT	COG5659	SRSO17 transposase (Srso17)	Mobilome: prophages, transposons
GC_00007110	Methanocella ebodensis WT	COG5635	Predicted NTPase, NACHT family domain (NACHT)	Signal transduction mechanisms
GC_00007137	Methanocella ebodensis WT	COG2244	Membrane protein involved in the export of O-antigen and teichoic acid (RfbX)	Cell wall/membrane/envelope biogenesis
GC_00007164	Methanocella ebodensis WT	COG2333	DNA uptake channel protein ComEC C-terminal domain, metallo-beta-lactamase superfamily (ComEC)	Intracellular trafficking, secretion, and vesicular transport
GC_00007176	Methanocella ebodensis WT	COG1835	Peptidoglycan/LPS O-acetylase OafA/YrhL, contains acyltransferase and SGNH-hydrolase domains (OafA)	Cell wall/membrane/envelope biogenesis
GC_00007181	Methanocella ebodensis WT	COG1247	L-amino acid N-acyltransferase MnaT (MnaT) (PDB:3DR6) (PUBMED:27941785)	Amino acid transport and metabolism
GC_00007210	Methanocella ebodensis WT	COG4974	Site-specific recombinase XerD (XerD) (PDB:1A0P)	Replication, recombination and repair
GC_00007236	Methanocella ebodensis WT	COG0053	Divalent metal cation (Fe/Co/Zn/Cd) efflux pump (FieF) (PDB:2QFI)	Inorganic ion transport and metabolism
GC_00007244	Methanocella ebodensis WT	COG1760	L-serine deaminase (SdaA) (PDB:4RQO)	Amino acid transport and metabolism
GC_00007252	Methanocella ebodensis WT	COG2202|COG4191	PAS domain (PAS) (PDB:2MWG)|Signal transduction histidine kinase regulating C4-dicarboxylate transport system (PDB:4GCZ)	Signal transduction mechanisms|Signal transduction mechanisms
GC_00007280	Methanocella ebodensis WT	COG5184	Alpha-tubulin suppressor ATS1 and related RCC1 domain-containing proteins (ATS1) (PDB:1A12)	Cell cycle control, cell division, chromosome partitioning|Cytoskeleton
GC_00007408	Methanocella ebodensis WT	COG2227	2-polyprenyl-3-methyl-5-hydroxy-6-metoxy-1,4-benzoquinol methylase (UbiG) (PDB:1BHJ)	Coenzyme transport and metabolism
GC_00007489	Methanocella ebodensis WT	COG0542	ATP-dependent Clp protease, ATP-binding subunit ClpA (ClpA) (PDB:1KSF)	Posttranslational modification, protein turnover, chaperones
GC_00007515	Methanocella ebodensis WT	COG3979	Chitodextrinase (PDB:1WVU)	Carbohydrate transport and metabolism
GC_00007538	Methanocella ebodensis WT	COG0640	DNA-binding transcriptional regulator, ArsR family (ArsR) (PDB:3F6V)	Transcription
GC_00007540	Methanocella ebodensis WT	COG1309	DNA-binding protein, AcrR family, includes nucleoid occlusion protein SlmA (AcrR) (PDB:2QOP)	Transcription
GC_00007542	Methanocella ebodensis WT	COG2202|COG2205	PAS domain (PAS) (PDB:2MWG)|K+-sensing histidine kinase KdpD (KdpD) (PDB:2KSF)	Signal transduction mechanisms|Signal transduction mechanisms
GC_00007547	Methanocella ebodensis WT	COG0642|COG2202	Signal transduction histidine kinase (BaeS) (PDB:1JOY)|PAS domain (PAS) (PDB:2MWG)	Signal transduction mechanisms|Signal transduction mechanisms
GC_00007560	Methanocella ebodensis WT	COG0464|COG1222|COG1372	AAA+-type ATPase, SpoVK/Ycf46/Vps4 family (SpoVK) (PDB:3SYL)|ATP-dependent 26S proteasome regulatory subunit (RPT1) (PDB:5EQT)|Intein/homing endonuclease (Hop) (PDB:1EF0)	Cell wall/membrane/envelope biogenesis|Cell cycle control, cell division, chromosome partitioning|Signal transduction mechanisms|Posttranslational modification, protein turnover, chaperones|Replication, recombination and repair|Mobilome: prophages, transposons
GC_00007566	Methanocella ebodensis WT	COG3350	Heavy metal-bindng TRASH/YHS domain, predicted Cu/Ag metallochaperone (YHS)	Inorganic ion transport and metabolism
GC_00007583	Methanocella ebodensis WT	COG0286	Type I restriction-modification system, DNA methylase subunit (HsdM) (PDB:2AR0) (PUBMED:26872910)	Defense mechanisms
GC_00007605	Methanocella ebodensis WT	COG3398	Predicted transcriptional regulator, contains two HTH domains	Transcription
GC_00007619	Methanocella ebodensis WT	COG2814	Predicted arabinose efflux permease AraJ, MFS family (AraJ) (PDB:4LDS)	Carbohydrate transport and metabolism
GC_00007664	Methanocella ebodensis WT	COG0456	Ribosomal protein S18 acetylase RimI and related acetyltransferases (RimI) (PDB:1GHE)	Translation, ribosomal structure and biogenesis
